# Supplementary material for: Bone Marrow Endothelial Cells Influence Function and Phenotype of Hematopoietic Stem and Progenitor Cells after Mixed Neutron/Gamma Radiation
Source: Int J Mol Sci. 2019 Apr 11;20(7):1795. doi: 10.3390/ijms20071795 (PMC6480930; doi:10.3390/ijms20071795)
Supplement: Supplementary file 1 [file ijms-20-01795-s001.zip]

Archive with 2 entries (2 files):
- Log_Ratio_GeneSymbols.xls
- Supplementary Table 1.xlsx
