# Supplementary material for: Bone Marrow Endothelial Cells Influence Function and Phenotype of Hematopoietic Stem and Progenitor Cells after Mixed Neutron/Gamma Radiation
Source: Int J Mol Sci. 2019 Apr 11;20(7):1795. doi: 10.3390/ijms20071795 (PMC6480930; doi:10.3390/ijms20071795)
Supplement: Supplementary file 1 [file ijms-20-01795-s001.zip › Log_Ratio_GeneSymbols.xls]

## Sheet: log_ratio_xfld_fc_ge_2
Gene Symbol	BMEC 2Gy	HSPC 2Gy	BMEC 4Gy	HSPC 4Gy
GE_BrightCorner	-0.926291	-1.14273	0.147365	-0.169018
IRF2BP2	-0.149906	1.43425	-0.0331596	0.784722
ACAT2	-0.0707307	1.55012	-0.00035624	1.50014
CAT	0.223468	3.32888	0.26786	3.14284
PTPN6	0.0386531	1.37155	0.00729326	1.57636
MFNG	3.07147	2.79829	-0.00787817	2.73389
ADAMTS9	1.20332	-0.0852168	-0.0326636	0.328308
COL1A2	-0.588426	-3.65081	0.157343	-3.51116
FGF2	-0.284369	-2.06604	-0.247893	-1.8346
TNFRSF12A	0.378326	-3.53454	0.559519	-2.13384
F8A1	0.387096	1.25344	0.133866	0.918683
TRIM13	0.386763	1.52559	-0.049156	1.32069
EGFL7	2.10062	1.27574	-0.442776	1.12612
MT1H	-0.103651	-1.68974	0.00436671	-1.35666
CAST	-0.0368626	-1.50231	-0.134969	-1.43763
FOXF1	1.11674	-0.955516	0.239565	-0.377614
SERPINE1	0.441135	-3.19602	-0.50272	-0.61999
BAZ2B	0.536671	1.03157	0.215994	1.0612
CAV1	0.672642	-4.70608	0.221197	-1.91957
CENPE	-0.652793	-0.411914	-0.646147	-1.05599
E1A_r60_a107	-0.644078	-1.97403	-0.489987	-1.32333
SLC40A1	-0.0109071	2.92091	0.0488412	2.57395
CEBPE	0.195619	2.58494	0.0186749	2.28782
CDH1	-0.0121976	2.39988	-0.00461662	0.6951
ENAH	0.00848093	-2.15363	0.243802	-1.60583
SLC41A1	-0.0494889	-1.21015	0.367946	-1.20747
KDELR3	0.325698	-1.50332	0.298035	-1.61089
A23747	2.12128	0.721289	0.078103	1.25341
C1S	-0.73172	-1.23857	-0.474298	-1.31719
ITGBL1	0.0584395	-1.33473	0.518336	-1.34704
LARP6	-0.248523	-4.1464	-0.49165	-3.58466
STK11IP	0.223446	1.00013	-0.461569	0.590619
EMP2	0.0725819	-2.48434	0.391192	-2.56021
CNOT8	0.228771	1.074	0.503586	1.03028
TSPAN4	-0.311539	-0.966495	-0.272574	-1.00296
CCR5	0.0467746	2.33713	0.236286	1.90695
LOC100289388	0.485477	1.18007	0.490768	1.16834
CELF2	0.323387	1.0493	0.0881094	1.03201
ZC3H7B	1.77426	0.830441	2.0215	0.986518
COL16A1	0.117005	-2.35029	-0.140862	-2.13924
PDE6G	-0.0853122	1.34316	-0.053069	0.668121
TYMS	0.748702	0.940144	0.686047	1.80912
FRY	0.38013	1.76194	0.00841825	1.75222
HBG1	-0.0119958	4.02343	0.00349317	2.29778
DHCR7	0.225986	2.14039	-0.0400225	2.11228
PALMD	1.3234	0.157216	-0.0120105	0.319271
ZFP64	0.536559	-1.1734	0.250237	-1.17288
PWP1	-0.0903919	-1.2459	-0.22061	-1.4848
ERGIC2	-0.732254	-1.49664	-0.377346	-1.17593
REV3L	0.369021	0.837917	0.462489	2.03056
SPON2	-0.616765	-1.783	-1.04586	-2.10847
HERC5	-0.104936	0.437341	0.0639445	1.13745
KDELR2	1.54128	0.430079	0.835122	0.136818
COL5A2	0.328438	-3.75777	0.358477	-2.2901
ENST00000293201	-0.255938	1.02579	-0.105943	1.28375
PCDH1	1.49434	-0.259807	0.00208878	0.738274
EIF2C2	-0.057367	-1.14851	0.0382011	-0.948223
HPS4	0.296558	1.19334	-0.323584	0.416176
SKIV2L	-1.13989	-0.716071	-0.322301	-0.525766
C11orf35	0.150237	1.33341	-0.0732278	0.864361
RPS6	0.263036	0.692829	0.619834	1.00716
VWF	5.52244	2.64609	-0.0271252	4.12228
KDR	1.48173	-0.215393	-0.149233	0.342464
NAA25	-0.141487	-0.829872	-0.0818017	-1.00384
NACC2	0.800042	-1.16682	0.183315	-0.353573
ALDH5A1	0.178259	1.25396	0.0130754	0.972909
COBRA1	-1.32148	-0.731484	-0.931429	-0.551441
PTX3	0.712276	-5.02174	0.704818	-2.8137
GTF2IRD1	0.678141	-2.5276	0.191402	-2.21804
ROBO4	2.62566	-0.981845	-0.222722	1.13819
ROR1	0.195721	-1.13955	0.276832	-1.07467
SCARF2	-0.608947	-1.45438	0.0828954	-1.13231
SLC14A1	-0.0988878	-1.11384	0.125221	-1.23258
ODC1	-0.529738	-1.16927	-0.307672	-1.16741
LOC145694	0.143529	-1.3418	-0.300181	-1.28601
INHBA	0.604004	-3.97515	0.33779	-2.33726
TERT	0.152988	1.68903	0.0025247	0.892235
PRDX1	-0.233152	-1.00231	-0.14838	-0.761752
OSCP1	-0.00899261	-1.15329	0.120546	-0.485755
HLA-A	-1.07553	0.567988	-1.05906	0.648617
RPSA	-1.20261	-1.0938	-1.33013	-0.920976
CD69	0.696074	3.80965	-0.00400659	4.38356
RHOH	0.901337	2.16272	0.00228836	1.88971
PNMAL1	-0.652107	-1.42553	-0.497994	-1.32301
LMNA	-0.277536	-1.23162	-0.172505	-0.818606
THBS2	-0.252351	-1.17711	-0.264225	-1.4051
CAV2	0.017115	-2.19233	-0.679458	-1.81408
PMAIP1	-0.186236	-1.36161	-0.546074	-0.469262
SAMD4A	-0.112514	-1.06254	-0.14586	-0.731725
HSH2D	0.169901	1.7135	-0.0262053	1.7214
COPZ2	-0.258471	-1.28912	0.127801	-1.20283
BRP44	0.195133	1.04909	0.198352	0.586481
CDCP1	-0.721695	-2.35574	-0.465028	-2.26833
ENST00000399801	-1.13346	-1.30705	0.190519	-0.423053
NHLRC3	0.735736	1.48536	0.198168	1.22926
NCF1	0.639047	0.130456	0.00369463	1.11835
APOOL	-0.268258	-1.10211	0.370184	-0.924631
FAM86B2	-0.170505	-0.731577	-0.119997	-1.09183
DGCR2	1.13575	1.49436	0.310157	0.756711
SHC1	-0.358337	-1.42782	-0.0421598	-0.835791
MPZL2	2.72561	1.8218	-0.0113253	2.01378
PPARG	-0.614098	-2.04112	-0.076592	-2.01776
E1A_r60_a22	3.24032	2.33957	3.5051	2.9841
HRAS	-0.518221	-1.01813	-0.0408568	-0.46094
MDFI	0.665283	-1.67656	-0.651106	-0.0494169
HPGDS	-0.0121989	2.26968	-0.0051633	2.0679
ENC1	0.171677	-0.904889	-1.27032	-0.289798
APLN	4.55638	-0.558916	-0.0482174	2.45361
TEX10	-0.761705	-1.0393	-0.421714	-1.04584
TRAF4	-0.3401	-1.27606	-0.393552	-0.375702
SKAP1	-0.161945	1.14996	-0.0739699	0.695834
PTRF	0.569486	-1.44994	0.484762	-0.598471
IQCF6	0.28737	1.43453	0.291511	1.32223
NMU	0.452251	-2.41321	0.411408	-2.17553
FAM20C	-0.925892	-1.69311	-0.762156	-1.36411
ERO1L	0.147662	-1.12374	-0.0797199	-0.936442
MMRN2	2.27397	0.0994575	0.0272827	0.836086
ENST00000379816	-0.480787	-2.47162	-0.0472969	-1.86115
ABCB10	0.222824	1.32221	0.272219	1.05943
CSNK1D	-0.674405	-1.13923	-0.0999335	-0.670212
CLEC4C	2.18465	1.1453	1.13454	1.10343
TNIP2	-1.35072	-0.498677	-1.00298	-0.521036
CA8	0.152738	1.59142	-0.00476745	1.22482
FCER1A	0.072443	4.2426	0.0139094	4.25012
SNCA	1.15145	1.63919	-0.38507	1.4724
TARP	0.116656	1.65147	0.0733321	1.49515
DLG3	-0.457266	-0.942724	-0.452382	-1.12202
SERPIND1	2.2713	0.476266	1.64401	1.0605
CAMSAP1L1	1.11566	-1.59974	0.984785	-1.17958
CD19	2.46323	0.651699	0.00116085	1.72375
HDC	1.03399	2.59726	0.0412032	2.30494
ITGAV	0.295253	-2.40638	0.0762485	-1.17761
FAM102A	0.721646	-0.874258	-0.191237	-1.0687
E1A_r60_a97	1.30241	0.637573	1.18232	1.08586
ZFP36L2	0.824865	1.55422	0.882547	1.01558
HLA-DRB1	1.13465	3.21498	-0.0237468	3.16229
EMID1	-0.0752591	1.9452	-0.00488514	1.34963
MSMP	1.7179	0.0558522	0.0321716	0.570081
RTN4IP1	-0.538889	-0.711095	-0.369797	-1.04151
CLEC1A	1.41691	0.0986601	-0.0179986	0.261112
ACOT9	-0.130586	-1.53429	-0.0470786	-1.23516
FRMD3	0.178655	-1.06036	0.116451	-1.08422
E1A_r60_a104	1.79284	0.694248	2.11753	1.39156
C2orf3	-0.241257	-1.10343	-0.119437	-1.19336
UBE2L3	-0.89824	-1.27773	-0.466366	-1.10133
ACTB	1.24885	0.252671	0.999373	0.473766
E1A_r60_3	2.04788	0.991753	2.44343	1.64632
SCARF1	1.29153	0.983988	-0.012441	0.726867
CCDC137	-0.588016	-1.00358	-0.143351	-0.897778
E1A_r60_1	0.760282	-0.412366	1.18192	0.308293
NAV2	-0.0134523	-1.16343	-0.179929	-0.753036
ETHE1	0.546211	1.28777	0.648223	1.12508
MMP1	6.60455	-2.66123	-0.0542373	4.75266
CXCR3	-0.156273	1.04492	0.0212096	0.663864
A_33_P3260322	0.00518348	1.07354	0.0234961	0.518586
LYRM1	0.390839	1.04848	0.134538	0.825838
A_33_P3361817	-1.07401	-1.08985	-0.784694	-0.753052
GPAT2	-0.773849	-2.93638	-0.323879	-2.57726
CX3CR1	0.509135	2.14454	0.121772	1.58536
SLC39A8	-0.0354443	1.23688	-0.138372	0.885309
DNAJA3	-1.13908	-0.613221	-1.47797	-0.846863
PLA2G16	-0.39779	-4.34601	-0.441211	-3.47632
E1A_r60_a135	-0.768656	-1.82026	-0.474347	-1.23208
TNFSF13B	0.0310348	2.4924	-0.00931823	2.01191
SP1	1.81704	1.45705	1.04409	0.999326
DDX3Y	0.0608001	-1.00235	-0.0908036	-0.820712
PHC2	-1.0628	-1.03467	-0.984707	-0.805462
SIK1	0.500817	-1.24644	-0.0171152	-0.95846
CCNB1	-0.451076	-0.659906	-0.444229	-1.53998
ZNF692	-1.04244	0.262846	-0.83727	0.28619
DDB2	0.106295	0.0166822	-0.359537	1.94622
C13orf33	1.78904	-0.0904455	0.0287654	0.555796
EXOSC7	-1.15492	-1.50403	-1.21335	-1.40962
PPBP	0.00401283	4.32724	-0.00757739	4.16623
RPS2	0.310405	0.777448	0.761223	1.08774
GSDMB	-1.07741	-0.221026	-0.972858	-0.0391314
LAPTM5	1.04218	2.23524	-0.0506677	2.82855
HGSNAT	0.448688	1.27024	-0.320161	1.07192
BCL2	-0.0464704	1.36426	0.0457914	1.43436
KYNU	-0.734856	-1.04242	-0.554065	-1.18111
GPC6	-0.367175	-0.878746	-0.0212308	-1.00663
GFI1B	-0.0115379	2.34742	-0.00423033	2.47499
IL1B	-2.43549	-0.391319	-2.35387	-0.300394
GLDC	-0.0299756	-1.15451	-0.0426591	-1.05331
PMEPA1	1.04084	-1.09583	0.0496471	-0.619674
C7orf57	1.21448	0.206911	0.0416173	-0.0311393
ZFAT	0.588231	1.46565	-0.0481673	0.494049
CSE1L	-0.557329	-1.16726	-0.285106	-0.783833
HLA-J	-1.06149	0.58636	-0.911692	1.0551
RPS29	0.421308	1.48341	0.142749	1.50756
PTEN	0.439102	1.38001	0.0581892	1.11625
TGFBI	-0.0871271	-3.93782	0.322721	-3.68159
EFEMP1	1.79056	-5.45903	-0.154546	0.739439
ARL4C	0.480769	1.58554	0.00353714	1.47914
TNNI1	1.03135	0.0820277	0.0399404	0.0549528
FCGR2A	-0.0963285	1.53576	-0.0154755	1.2149
PRAM1	0.388853	1.71905	-0.0200586	2.12018
HBB	0.501134	6.55674	0.000665341	3.28734
QDPR	-0.0156659	-0.843078	-0.139527	-1.23648
MNDA	-0.0661725	1.97598	0.00289779	1.64834
CCND1	0.415051	-2.48304	0.127156	-0.93846
GPR81	1.88582	0.40125	0.532063	0.384864
RND3	-0.319342	-5.56913	-0.377507	-3.88457
RASGRP2	0.586151	1.21154	-0.0822597	1.01155
VEGFA	0.195441	-1.16898	0.12162	-1.04276
SPP1	0.0371376	-2.3263	0.482097	-2.43696
BCL11A	0.263982	1.47018	0.0839064	1.03695
LAMB1	0.37346	-3.05278	0.139112	-0.917969
IER3	-1.36287	-2.98815	-0.987742	-2.15067
KITLG	1.34256	-2.47484	1.25385	0.416723
CXCR4	2.61457	3.48994	0.00696921	4.0616
ENST00000414562	0.433653	3.79567	0.825662	0.541664
RPS15A	-0.12177	0.670775	0.276467	1.16348
RN28S1	-1.28713	-1.25507	0.42774	-0.230846
RRP9	-0.873122	-0.948294	-0.174564	-1.01107
DLX1	0.117949	-1.54651	0.549946	-1.77066
LIPE	0.256604	1.72448	-0.217994	1.02447
IGFBP2	1.57732	2.48488	1.1882	2.30003
TNNT1	0.47254	1.35202	0.791495	0.695677
SFRP1	-0.053503	-1.0353	0.23338	-1.00617
CD96	0.0686569	1.54701	0.0176884	1.22277
SH2D4A	-0.910106	-0.948478	-0.269358	-1.10513
A_33_P3322466	1.54006	-0.109447	0.0489181	-0.0428991
FAM101B	0.684283	2.29639	0.141167	1.83383
CCNA1	1.17823	0.339827	0.0149106	0.389933
TPM2	-0.928608	-4.10458	0.320964	-3.12543
PFN2	-0.44292	-1.70925	-0.438186	-1.56299
POLA2	-1.27349	-0.489104	-0.473761	-0.0918865
KIAA0101	0.177117	1.03745	0.505898	1.24148
PCNA	-0.19434	0.178601	0.319947	1.56444
CDH13	0.66962	-1.50967	0.332795	-1.08861
MMP9	-0.916497	-0.60401	-0.893143	-1.27135
ACSS2	-0.103604	1.84099	-0.0254748	2.05903
TMC6	0.532464	1.58504	-0.0264556	1.25626
CAMK2N1	0.209612	-2.16623	0.720459	-1.83391
LOC254057	0.368484	1.50449	0.0537106	1.15424
LOC494150	-0.752766	-1.11895	-0.737472	-0.424858
A_33_P3240295	-0.38905	-1.06791	-0.752348	-0.389902
HIF1A	-0.358813	-2.2252	-0.212151	-1.88362
LOC282997	0.349841	1.23144	-0.00689391	1.00786
COL13A1	1.57231	-2.01525	0.175823	0.151018
PTPRK	0.140845	-1.77289	-0.0844373	-1.04053
FLJ44674	0.419887	1.20629	1.28383	0.33974
CALU	-0.0695928	-1.49029	0.589717	-1.11835
PDE4DIP	-0.508698	-1.2446	-0.290153	-1.12986
GNG11	1.85102	-1.20532	0.0653624	-0.229738
TDRD10	0.28906	0.590833	0.0766602	1.21025
SLC27A5	0.941203	2.19722	0.434936	1.50828
A_33_P3316261	0.874359	2.11304	2.29252	0.971662
SLC1A1	1.14705	-0.187869	0.142294	0.0965279
EPAS1	-0.220988	-4.07359	-0.39039	-2.78789
COPS6	-0.619685	-1.22099	-0.332687	-0.894741
ERBB2	0.571593	-2.09137	0.269401	-1.80625
BYSL	-0.582539	-1.22433	-0.459335	-1.16722
KLHL26	0.264327	1.2851	0.362171	0.297055
CYTL1	1.9795	2.89091	0.243801	3.04874
FBXO21	0.540346	-1.15081	0.538771	-1.19056
BIRC5	0.413436	-0.464361	0.0491356	-1.37297
PRKAB1	0.112866	0.510845	0.127595	1.31444
ACSS1	0.292042	2.00948	-0.0181302	1.59631
COX4NB	0.240605	-0.710722	-0.133515	-1.09767
DFFA	-0.406723	-1.03609	0.0173109	-0.833193
IMP4	-0.925808	-1.33319	-0.555875	-1.2731
STAC3	0.264232	1.20002	0.316586	1.0599
AOX1	-0.302281	-3.21825	-0.273914	-3.16382
OSBPL6	-0.0721681	-1.93787	0.322779	-1.9625
C11orf96	1.07235	0.490252	-0.451877	1.27225
XK	0.032963	3.39936	0.0965665	2.29912
C1orf97	-0.710028	-1.77687	-0.0971243	-1.60872
EDN1	3.05048	-2.82681	0.757681	0.423619
ANXA3	1.23966	-0.440163	-0.737871	0.169976
NFAM1	-0.20333	1.27981	-0.0151689	0.888772
IGF2BP3	0.108063	-3.29894	-0.66251	-1.45587
IL27RA	-0.409075	0.765791	-0.0049502	1.12907
MRPL17	0.462229	-1.24366	0.164361	-1.00844
PDGFA	1.82485	-1.21627	0.814484	-0.633984
MALL	3.35493	0.219383	-0.0670916	1.81715
EPN2	0.00259822	-1.56664	-0.396787	-1.06237
CCL2	3.10152	0.699319	-0.336925	2.47308
HHEX	1.86791	1.89933	0.371039	2.05225
PRKXP1	0.129524	0.775777	0.00962806	1.24531
SEMA4D	0.0336497	1.13078	-0.0121919	1.00769
GAB2	0.358872	0.913218	-0.149689	1.12574
LRP2	0.315113	0.609437	0.131126	1.36973
SCML1	0.142696	-1.11122	0.0990464	-1.03368
DMXL1	0.728114	1.97981	2.09581	1.75471
RPLP0	-0.32015	0.648764	0.315976	1.24111
C6orf105	2.15507	-1.78112	-0.225504	-0.466496
PPM1G	-1.23713	-0.797072	-0.576374	-0.389844
FOXQ1	0.5834	-2.43131	0.271371	-2.53189
GLT8D1	0.111691	0.212497	0.0154922	1.77323
EFCAB4A	0.94834	1.05584	0.612477	0.671587
SEL1L3	1.11498	1.47343	0.211551	1.27383
RASD1	0.395565	-1.08008	0.0299228	-0.842987
CTNNB1	2.17097	0.896565	1.23219	0.802896
SGK223	1.25823	0.915002	0.284191	1.93017
ENST00000395807	0.772316	-1.82786	0.753584	-1.68433
GUSB	0.226501	1.06486	-0.154358	0.881433
FGF5	1.13392	-0.498022	0.585655	-0.329083
TRIAP1	-0.142471	-0.542427	0.0432284	1.27505
TRAP1	-1.26062	-0.942822	-0.572106	-0.584743
E1A_r60_n9	-2.24249	-3.16529	-2.04612	-2.59322
MS4A2	0.120823	1.18607	0.0110838	1.07555
KLF9	-0.429063	-1.83375	-0.171993	-1.3397
E1A_r60_n11	-0.444543	-1.58505	-0.25756	-1.26796
MYC	0.26963	1.77021	-0.106161	0.95552
FRMD5	1.23677	-0.67166	0.165936	0.603505
GNA11	-0.0444074	-1.09936	1.02759	-0.496213
ACVRL1	4.45586	-0.193532	-0.166636	2.44106
ZBED3	0.773128	1.91237	0.667178	1.58632
PTGS2	1.79022	-0.0503367	0.03836	0.990477
MYL9	-0.768957	-1.66368	-0.0161991	-1.5851
NDRG2	-0.0763196	1.03671	0.0212508	0.681873
MATK	-0.0225536	1.22154	-0.0206416	0.902459
SPA17	0.0177816	-1.19044	-0.0568385	-1.48533
NUP160	0.520521	1.43346	0.402473	1.25662
C21orf33	0.493987	1.00235	0.265302	0.508815
PLCG2	0.994984	2.22332	0.0138623	2.31444
ZNF219	-0.134754	1.23215	-0.0735668	1.48887
FAS	-0.491524	-0.855849	-0.149332	1.00715
MAP7D1	-0.94576	-1.68578	-0.904052	-1.44436
PLAU	-0.660936	-2.48813	-0.90029	-1.3345
PLEKHA1	-0.227971	-1.33632	-0.009812	-0.919863
RCBTB2	-0.150038	1.05366	0.080795	1.13081
C2orf89	-0.494195	-1.13311	-0.126444	-1.23277
A_24_P187086	3.55655	3.10422	1.92627	2.7531
A_33_P3259203	1.87113	-0.532374	0.207472	0.409934
SCO1	-0.370631	-0.758267	-0.248935	-1.00035
TMSB4X	0.000841386	1.09032	-0.35682	0.917362
NMI	0.299867	2.36165	-0.108112	1.95234
RGS17	0.157949	-1.02058	0.0317707	-0.969129
FUCA1	-0.128378	1.60905	-0.174561	1.88189
SYK	0.281356	1.73418	-0.0033367	1.74626
CTSZ	1.4105	-0.124996	1.28484	0.152852
KIT	0.427319	2.72909	0.00127504	2.76881
CHIC2	1.17612	0.40954	0.71604	0.667611
DLG5	-0.144667	-1.45282	0.173911	-0.603366
LAT2	-0.212759	1.34264	-0.643651	1.28123
RGS20	0.0247508	-1.60011	-0.0623322	-1.66274
CSRP2	0.121421	-3.27868	0.267709	-2.82399
ICAM1	-0.783454	-1.61641	-1.12036	-0.949829
SIAH2	0.530387	1.28825	0.0699079	0.458045
LOC389300	0.243952	-1.47653	0.270509	-1.4695
CXCL12	1.00718	-0.263461	1.15093	-0.191536
PECAM1	3.32053	1.60748	0.0250264	2.06139
ARPC1A	-0.121331	-1.3739	-0.0387366	-0.854223
CTPS	-0.334401	-1.19774	-0.218407	-1.09548
CLEC10A	0.052234	4.38983	-0.0300093	3.38188
MRM1	-1.06862	-0.0561052	-0.746964	-0.331384
PRSS12	-0.0908605	-1.15388	0.0696892	-1.15189
SLC17A9	0.175716	1.18038	-0.514301	0.451259
LYST	0.246123	1.34279	-0.0110176	1.44193
ATL3	-0.0892217	-1.69433	0.0474787	-1.59171
PORCN	-0.135349	-0.953751	-0.0561489	-1.05372
CLU	0.901967	1.95646	-0.111807	2.24028
ROM1	0.262912	-0.929288	0.0490546	-1.04182
PSMD14	-0.414038	-1.02398	-0.106703	-0.770564
FCHO1	0.0132125	1.22865	-0.223218	0.651634
LOC400027	0.529105	1.04276	0.217373	1.07333
GBP4	-0.0747144	1.07047	0.00543643	0.717649
MGST2	0.482104	1.79605	-0.208979	1.69827
TOP2B	0.434142	2.15749	0.471135	2.18361
RRS1	-0.153262	-0.558382	-0.369071	-1.07643
A_33_P3270966	-0.316893	0.856466	0.106088	1.48403
CA12	-0.0747472	-1.0767	0.465815	-1.04355
LOC339192	-0.189074	1.23003	-0.159096	1.05603
ADRBK2	-0.0978489	1.34468	-0.193943	0.887662
FEZ2	0.0654338	-1.36764	-0.144764	-1.18648
EFEMP2	0.251068	-3.30503	-0.335913	-2.67715
MRPL21	-0.873363	-1.07164	-0.296087	-0.931065
MRPS15	-1.06971	-0.611958	-0.731411	-0.637585
ECH1	-0.230542	1.42785	-0.0663805	1.64696
IL18	0.0168503	1.50627	-0.107538	1.20051
POMC	-0.260409	1.25731	-0.131113	0.803566
DOK4	-0.802748	-1.09693	-0.352639	-1.04256
IGFBP7	1.03362	0.772695	-0.236677	0.800123
EPAG	1.94718	0.540384	0.925019	2.05279
BAX	0.566761	1.30935	0.182093	2.16487
MSX1	0.0171355	-1.08321	0.331353	-0.922916
PTGER4	1.56464	1.12907	0.369346	2.25688
ENST00000477036	0.179741	1.07074	0.0176299	0.680214
HMOX1	1.41495	-3.99082	0.462905	-3.09247
GPX8	0.232737	-2.95646	0.134641	-2.11473
CTTNBP2	-0.201155	1.4643	-0.00691193	1.53913
BCL7A	0.841842	1.04806	0.519603	0.911407
XBP1	-0.414475	2.10201	-0.426327	2.2357
NKX2-5	-1.11907	-1.35828	-0.0626055	-0.277058
LOC728190	0.99351	-1.00878	0.303613	-0.86912
RABEPK	-0.865701	-1.13994	-0.706289	-1.29624
LDLR	0.300515	1.09693	-0.80249	1.26757
ELTD1	0.605688	-2.60736	-0.133528	-1.3034
PCM1	0.0977181	0.845013	0.127858	1.00588
GDI1	-0.9503	-1.47498	-0.317629	-1.1651
A_24_P374973	-0.270774	-0.0889689	-0.0312147	-1.5941
STC2	0.420442	-1.34098	0.503692	-1.19453
LYN	0.444821	1.94064	0.0785124	1.63965
C1orf172	2.182	1.60928	0.840292	1.50148
SLC9A3R2	-0.448067	-2.00963	-0.2961	-1.50771
RINT1	-0.231715	-0.929789	-0.365533	-1.07314
RASAL3	-0.0924067	1.59663	-0.43904	1.087
CCDC80	-0.626979	-1.96024	-0.284499	-1.98814
SEMA3C	-0.464313	-1.50787	-0.0377134	-1.46227
ADPRH	0.143216	1.1442	-0.180615	0.987168
ITGB2	0.31704	3.23768	0.117189	2.82077
SCAF8	0.882668	1.18693	1.07774	1.05912
LRRC32	1.06904	-0.0335273	-0.109174	0.439603
GGTA1	0.0517812	2.24254	0.0174511	1.48704
C15orf52	0.0391378	-2.08379	-0.566102	-1.91089
AGMAT	-0.448174	-1.12265	-0.46854	-1.42612
ZNF526	-1.10937	-0.258612	-0.480767	0.315738
PPIP5K2	0.114431	1.25045	0.106931	0.710358
SEPP1	-0.159925	1.12576	0.284677	0.806567
RNPEPL1	1.1759	0.976308	0.360113	0.680567
POLR3H	-0.400904	-0.454389	-0.40987	-1.01994
TADA3	0.786191	1.19093	0.334908	0.858663
DYSF	1.54016	-0.0183353	-0.0264555	0.512485
EXT1	-0.248483	-1.57623	-0.200771	-0.993532
DSTN	0.447384	-1.40085	0.169051	-1.38267
CNN3	0.516185	-2.36872	0.708257	-1.58147
RRAGD	0.013303	1.35273	-0.0152475	1.1275
ENST00000476050	-0.00776347	1.65442	0.0115991	1.26174
PBX1	0.182022	1.2545	0.0467276	1.13163
HMGA2	0.0695515	-2.38347	0.0994692	-1.68557
ENST00000369334	-0.740832	-1.43326	0.0890942	-0.342035
KCNN4	-0.136917	1.58587	0.0249976	1.81602
LMTK2	0.737101	-0.993663	0.319491	-1.10595
MAN1C1	-0.0312258	1.30467	-0.00143214	1.09291
ATP6V1C1	-0.0844966	-1.29158	0.0572187	-1.27155
SERPINA9	1.43457	1.19153	0.595413	1.02633
A_33_P3376836	0.705011	0.87765	0.321187	1.43843
RCBTB1	0.166226	1.02091	0.243005	0.880937
COL6A2	-1.41998	-2.45434	-0.186309	-2.45856
LPAR6	0.39771	1.55474	0.00265503	1.77975
NADSYN1	-0.217648	0.457806	-0.27521	1.03587
GUCY1B3	0.0514234	1.6191	0.0146832	1.18857
FST	0.109492	-1.78222	0.567247	-1.60335
R3HDM2	0.89848	1.10282	0.344454	0.75104
CHRNA6	0.117724	0.648648	-0.0141138	1.00412
LOC84989	0.412564	-0.996831	-0.112352	-1.13663
F2R	1.7245	1.27834	0.226212	1.4924
NNMT	-0.619477	-4.96774	-0.373204	-3.0345
HN1	-0.139733	-1.40957	-0.000763054	-1.48274
EPHB2	0.170075	-1.35807	0.158905	-0.955776
AZU1	0.0669803	1.16842	0.0428758	1.2854
MEF2C	0.71785	2.46873	0.181656	1.90206
EPB41L1	-0.112648	-1.22403	0.0272089	-1.01972
TMEM149	0.384947	1.97871	0.0996485	1.42228
BRP44L	0.283176	1.21046	0.481432	1.01127
MET	-0.413989	-5.21404	-0.244659	-3.61811
PITX1	0.377847	-2.13624	0.41155	-1.66559
SELENBP1	-0.531342	-0.662976	-0.566819	-1.24631
CXCL3	-2.05466	-2.76122	-2.19751	-2.365
ZEB2	0.222565	0.995034	0.421088	1.09947
RMI1	1.13798	1.42083	0.882489	1.24648
ENST00000448494	0.269425	1.05495	0.0654605	1.13051
FKBP11	-0.901219	-1.52534	-0.453725	-1.3793
HDLBP	-1.04121	-1.22274	-0.0428978	-0.55475
LAYN	-0.907557	-3.44239	-0.409698	-3.40913
FAM65A	0.0474216	-1.18466	0.0582221	-0.801971
TNFSF10	-0.0254554	1.54282	-0.0132752	2.21475
THBS1	1.4266	-0.0845442	0.872681	0.835615
VAMP8	2.4923	0.971133	-0.128173	0.891095
RRAS2	0.16568	-3.30716	-0.0809921	-2.22774
ENST00000419668	-0.154969	2.09867	0.0271306	1.50181
ENST00000295549	-0.303751	-2.10233	-0.192023	-1.76903
ENST00000421004	0.470117	1.10195	0.179872	0.694613
RHBDF1	-0.541459	-1.21113	-0.475401	-0.896616
HBBP1	0.0766082	1.09956	0.0493601	0.603989
IFIT5	-0.307406	-1.21564	0.377945	-1.41078
ESM1	1.38087	-1.26107	-0.417315	-0.341598
SLC25A4	-0.956916	-1.8557	-0.522985	-1.45646
GATM	-0.14969	3.38178	0.103205	2.74511
C10orf58	1.58239	0.871086	0.0396012	1.1164
ING3	0.162418	0.807692	0.825609	1.15402
FBXL3	0.0591487	0.914097	0.355867	1.09265
PPP3R1	0.725093	0.447334	1.35026	1.06876
C19orf28	-1.15338	-1.2607	-0.695527	-1.23095
C21orf70	-0.686941	-1.09381	-0.166932	-1.06544
NEFH	0.504273	1.63659	-0.0394035	0.752334
SCARNA16	1.06357	0.73445	2.1246	-0.0701283
C12orf44	-0.822247	-1.1914	-0.200244	-0.951944
MYST1	0.323754	1.34924	-0.182215	0.867784
NFE2	0.433653	2.09007	0.0755365	1.62062
VPREB1	0.071876	1.14481	0.0209191	0.461361
PSMG2	0.885554	1.00777	0.662488	0.699535
HIST1H4C	0.529082	2.05741	0.545114	1.37026
ORAI3	-0.046435	0.826638	0.0362242	1.43527
IL7	-0.295755	1.15758	-0.0617629	0.177923
MAP3K5	0.16868	1.30737	-0.0374863	1.08278
PCBP4	-0.10436	-1.08788	-0.0671385	-0.738221
TPM1	-0.124716	-2.19339	-0.356603	-1.83682
TM4SF1	0.65399	-3.4554	-0.101352	-1.8202
ENST00000390559	2.36205	0.745743	-0.0228745	1.67603
TNFRSF14	0.386702	1.11823	-0.720118	1.44359
FAM150B	0.0174318	1.08925	0.0172071	0.707298
ITGB1	0.398152	-1.75997	0.598715	-1.15898
GPR56	2.46791	2.04098	-0.327405	1.85808
YAP1	-0.589637	-1.56645	0.101835	-1.50681
TATDN1	-0.771075	-1.07454	-0.398913	-0.964508
PSMD12	-0.204031	-1.54523	0.00843742	-1.52153
LMO2	1.83116	3.15843	0.0718697	2.81708
LOC100508964	0.78575	1.65124	1.50754	1.74833
ENST00000435624	-0.362325	-1.00123	-0.00222578	-0.642995
NAV3	0.0385304	-1.00534	-0.158684	-0.835828
ALOX5	0.806721	2.37956	-0.0291934	2.27459
TM7SF3	0.0600397	2.01874	-0.0264368	2.1135
DCP1B	0.144388	0.0751305	-0.171783	1.19094
GPC1	0.0658085	-2.54557	0.248821	-1.68129
HHIPL1	-0.149413	-1.10917	-0.157789	-1.02072
CLDN10	0.0147467	1.47794	0.0165701	0.754243
TACO1	-0.889897	-0.935535	-0.71422	-1.02889
LOC100132069	2.39261	0.251764	0.246318	0.38008
KIAA1147	0.167467	1.32331	-0.00987556	1.25813
HIST1H1D	0.897606	1.36173	1.06252	1.1447
FILIP1L	1.20929	2.24386	1.65921	1.44982
KCNG1	-0.192791	-1.39698	-0.190597	-1.27287
PHLDA2	0.794455	-3.167	0.0769619	-2.15597
IL6	-0.652873	-2.71866	-0.906067	-2.04229
FAM107B	1.61101	0.685888	0.409575	0.90455
UCK1	-0.6959	-1.23641	-0.0795546	-1.00669
CTHRC1	0.197026	-3.16528	-0.157793	-2.60502
EBNA1BP2	-0.0176589	-1.2208	0.27144	-1.22489
BAG3	-0.520514	-1.23586	-0.401915	-0.30752
KIRREL3	1.0217	-0.298541	0.742369	-0.46334
F8A2	-0.301452	0.870372	0.270948	1.00414
ATF6B	1.35077	1.25477	1.09857	1.36173
SLC39A13	0.194613	-1.16691	-0.595391	-0.879953
PYGL	-1.26092	-0.223406	-0.382011	-0.0654283
C7orf41	0.215657	0.977425	0.202942	1.13528
PODXL	1.80045	-3.51286	0.42499	-0.577988
IRAK2	0.316816	-1.82078	-0.508797	-1.07504
CEBPD	-0.905987	-1.61724	0.0421726	-0.35698
FAM63A	0.0250858	1.71623	-0.127773	1.39305
SNORA74B	1.24902	-0.139389	0.381714	-0.160088
PTPRC	0.202082	1.25981	0.0370554	1.14258
BACE1	-0.253053	-1.20511	-0.230681	-0.867704
ENST00000409513	1.67276	1.01208	0.106819	0.156732
A_24_P49687	-0.48441	0.745906	0.180188	1.06871
CUL4B	-0.0455873	-1.13261	0.39611	-0.823833
FAM83D	-0.888524	-1.30524	-1.12024	-1.49346
GSTT2B	-0.630381	-1.40627	-0.0191641	-1.04134
KRT34	-1.45746	-2.23254	-1.10445	-2.31665
MMP3	-0.978135	-3.2155	-0.709943	-3.28484
ID3	-0.139624	-2.51626	-0.12584	-0.712141
FHL2	0.668489	-1.58004	-0.132374	-1.34745
EBPL	0.236116	1.25203	-0.0937627	0.750964
DACT3	1.02119	-0.599929	0.686946	-0.567613
GOLM1	0.22643	-1.04035	0.114614	-0.740239
PGM5P2	-0.714764	-1.50263	-0.837023	-0.368087
ATAD3B	-0.365051	-1.03941	0.0334356	-0.934944
MRVI1	0.0742102	1.45885	-0.0479484	0.973333
NOL3	-0.0104095	-2.96042	-0.300999	-2.50184
CYBA	-1.40312	0.307226	-0.149181	0.220722
SYTL1	-0.101628	0.937952	-0.103629	1.06933
PRSS2	0.723316	-1.63269	-0.0599627	-0.391188
IDH1	0.389128	1.49292	0.0672658	1.01402
RAD50	-0.824725	-1.17482	-0.423407	-1.05397
RGS1	0.717861	0.687093	0.429039	1.9032
ADAMTS1	0.313192	-1.78962	0.364127	-1.61258
ATP11B	0.236874	1.12761	0.300756	1.11027
A_33_P3381305	0.615239	1.12935	0.0793703	0.98809
RUFY1	-0.0313525	1.46509	-0.0272664	1.30482
ENST00000401723	0.232893	1.16526	0.120297	0.331102
SAA2	-0.910459	-0.941755	-0.596519	-1.05526
ZEB1	0.749195	-1.20489	0.157903	-0.68965
FAHD1	1.00681	-0.264662	0.620179	-0.30262
MAPK1	0.214591	1.06857	0.118907	1.00699
A_33_P3240078	0.628225	-1.06866	-0.04189	-0.339773
SPOCK1	2.35201	-1.36294	0.516449	0.33393
CDC42EP1	1.01667	-4.52364	0.324739	-2.41452
WWTR1	-0.014869	-1.14443	0.0254256	-0.607185
CHAF1B	-0.560654	-1.14276	-0.111865	-0.786273
ARFGAP1	-0.289436	-1.0649	-0.247542	-0.785555
ETV6	0.611047	1.51704	-0.0598753	1.31613
TP53INP1	0.30935	0.458536	0.266932	1.71041
TMEM51	-0.185062	-1.99224	-0.589335	-1.66496
PCSK9	-0.124474	2.82138	0.0338622	1.86793
LGALS2	-0.0198173	1.16039	-0.00839627	0.460886
ANGPT1	-0.200419	1.27143	0.187552	1.03885
KIF2C	-1.23564	-0.92631	-1.21316	-1.16104
TRAF3IP3	0.0644956	2.35046	-0.000954666	2.09503
LRRC37A2	0.136918	0.963031	0.000134681	1.0385
AK057884	-1.22878	-1.54714	-0.0981654	-0.268845
DCN	-0.366153	-2.07864	-0.0715449	-2.08893
A_33_P3407691	0.0108671	0.683426	0.265004	1.37571
PPP1R3D	0.484838	1.24807	0.42919	1.18538
REEP2	-0.152559	-2.50546	-0.186361	-1.54758
ADM	0.0816454	-2.61093	-0.183779	-2.27157
DNAJB5	-0.216797	-1.52234	-0.136078	-1.40317
SENP2	0.726413	0.156297	1.12582	0.196681
PBK	0.113454	-1.94465	-0.118703	-1.97874
MFSD6	0.28534	1.34446	0.165582	1.44512
CD276	0.355054	-1.35917	0.068633	-1.16728
SLC48A1	0.0937145	1.32359	0.0124331	0.43148
DUSP1	-0.000323124	-2.79547	0.0846274	-1.92861
MT1M	-0.0313849	-3.6205	0.225887	-3.47727
LRRC8E	-0.580884	-1.17022	0.0842791	-0.760642
RUNX3	0.62586	1.56797	0.265236	1.82545
SHANK3	2.03475	0.733659	0.0325176	1.71107
SQLE	0.00942233	1.37068	-0.682077	0.795242
PLOD2	0.584264	-2.88377	0.805162	-1.95108
ST8SIA4	0.305152	1.58486	-0.0013913	1.24823
ARL5A	0.308571	0.478149	1.01154	0.548378
LENEP	1.4068	0.358095	0.154064	0.316976
USP35	0.304949	-0.98452	-0.154428	-1.15024
TNFRSF21	1.01243	0.420969	-0.0487587	0.468264
ZNF22	0.500812	1.56555	0.554844	1.06769
COL8A1	-0.276995	-2.71084	0.652722	-2.29014
NAP1L2	-0.104363	1.02869	0.0148198	0.761084
MORC4	-0.0976768	-1.90514	0.0022602	-1.5037
CPS1	0.0224637	-1.89809	0.229728	-1.84111
ZNF92	0.603534	1.38414	0.578972	1.31315
PIM2	1.36774	2.09733	0.550774	1.9536
LPAR1	0.0339555	-1.98503	0.254682	-2.07465
CSF1R	0.253875	3.09867	0.03974	2.82125
DOCK4	0.895122	-1.2096	-0.319658	-0.527028
ENST00000370971	0.302238	-1.44408	0.250463	-1.35065
C15orf38	-0.153684	-0.964113	-0.195512	-1.03861
RPLP0P5	-0.463296	0.551858	0.0255291	1.03617
NLRX1	0.209848	1.16979	-0.126683	1.09165
AUP1	-1.40843	-0.774499	-0.654296	-0.142466
SNAI3	-0.108437	1.095	0.0328596	1.46584
ZNF561	-0.131062	0.537346	-0.0263942	1.55147
CALD1	0.470544	-3.90694	0.214822	-2.14715
RPS4XP6	-0.340354	1.05013	0.120661	1.23521
C5orf30	-0.643124	-0.933863	-0.374677	-1.29852
ID1	0.813147	-3.45891	0.345495	-1.03567
PRG3	0.0962522	1.35431	-0.031712	1.51015
PLAT	0.388739	-4.71131	-0.48936	-2.47902
IREB2	0.527093	1.25869	0.603043	1.22343
ZNF730	0.63063	2.03989	0.541499	1.72607
AK309987	0.360225	0.560577	0.552172	1.23441
QSOX1	-0.545323	-1.15837	-0.00944937	-0.841919
COL5A1	0.784714	-1.20551	0.346726	-0.578223
MTL5	-0.143866	1.23734	-0.0635548	0.881068
ENPP4	0.796948	2.09075	0.768314	2.44856
MRC2	0.302872	-2.35195	0.0609069	-2.19702
CCDC96	0.219438	-1.47377	0.360565	-1.33016
TMEFF2	-0.711002	-1.21746	-0.381152	-1.12719
ADAMTSL1	-0.189043	-1.30617	-0.164397	-0.926456
IGF2BP1	0.086668	-2.2091	-0.433609	-1.29784
PRKAG1	-1.04062	-0.182192	-0.886956	-0.121755
NAIP	0.279951	2.26442	-0.0118856	1.82434
AREG	-0.77621	-1.83299	-0.502878	-1.66492
RTN4R	0.180004	1.38495	0.0382779	0.914838
SYAP1	-0.426602	-2.1142	-0.306042	-1.9255
RGS5	4.07272	-0.401537	0.0180988	2.3628
ENST00000471090	0.0545002	0.547863	-0.0421193	1.02723
LRWD1	-0.157323	-1.10074	-0.325329	-1.28604
CYBB	0.226048	2.67807	0.0147897	2.00193
CACNA1H	-0.142626	0.400694	1.30189	1.10181
PARD3	-0.410723	-1.43874	0.0276365	-1.1429
USP15	0.0467637	0.618844	0.389245	1.05493
HBA2	0.0268471	1.1941	-0.0397908	0.222808
LMCD1	-0.274918	-3.6054	-0.359495	-3.35302
POMGNT1	-0.0148109	-0.936215	-0.412947	-1.07022
DOK3	-0.00661927	1.64343	-0.205801	1.29336
SETD7	0.814071	-1.10093	0.456891	-1.22257
ZFP36	-0.33368	0.71942	0.467613	1.16944
SLC16A4	0.223216	-1.47421	0.0339204	-1.30052
HLA-DPB1	-0.382011	2.40026	-0.207595	2.24112
TMTC3	1.27931	-0.567683	0.293702	-0.653833
B3GAT3	-0.598749	-1.0327	-0.314819	-1.07076
DEPTOR	0.131198	2.16874	0.0518952	1.43937
SSPN	-0.165524	2.22272	1.38086	-0.495987
RAB7B	0.0269079	2.39057	-0.0031359	1.70335
EDARADD	-0.957527	-1.05929	-0.373073	-0.614021
CCDC58	0.0491406	-2.24314	0.818239	-1.51804
BMP6	3.41534	-0.294936	-0.018648	1.53309
SNTB1	0.454753	1.9973	0.189609	1.62575
IL17RA	0.415021	1.39979	0.345661	1.65214
SDF2L1	-0.848665	-0.317793	-1.19816	-0.944545
TNFRSF10D	-0.0100321	-3.37759	-0.486272	-1.05134
MYOF	0.38116	-2.19102	0.0757576	-1.33618
TMEM173	0.26745	1.70327	-0.0677808	1.5358
AVPI1	0.139194	-1.54324	0.654163	-1.53963
KIAA1274	1.12932	0.434076	0.754915	0.193706
ENST00000417559	0.23204	0.178919	3.08766	0.522888
STOML2	-1.09153	-0.904607	-0.711994	-0.793248
RELB	0.539062	-1.10883	-0.192591	0.814857
RNASEH1	-0.553711	-1.15066	-0.359243	-1.02883
TRAM2	0.45314	-1.44058	0.487979	-0.754652
GJA1	0.273521	-3.93176	-0.417444	-2.1924
VASH1	1.67656	1.12802	0.108255	1.00795
SPTBN1	0.076686	-1.8593	0.000828693	-1.69067
TRPC1	-0.295135	-1.23586	0.159549	-0.942322
FHOD3	-1.20535	-3.94566	-1.02446	-3.81896
ARPC2	-0.517583	-1.38998	-0.173615	-0.445235
IGFBP3	1.14777	-1.78125	0.977027	-1.71585
MGP	2.21586	-0.280813	-0.0146167	0.778522
JAG2	1.22778	0.0146162	0.000249226	0.398628
GMCL1	0.327442	1.2588	0.109555	0.830083
FAM19A2	-0.106976	1.26415	0.00234795	1.04366
TANC1	0.639505	-1.0299	0.404654	-0.0530392
STOML1	-0.0861988	-0.431955	-0.46165	-1.02153
P2RY6	-0.0216393	1.09911	-0.0458206	0.813323
SOS2	0.48196	1.0286	0.46511	1.06705
TIAM2	-0.036635	-1.13669	-0.0726261	-0.719487
MMRN1	4.04588	2.59807	0.0165701	2.6586
RPL22	0.0935391	1.08515	-0.127713	1.0408
CHD7	1.16105	0.690626	0.467658	0.476044
SREBF1	0.179713	1.40471	-0.14685	1.03246
MT1L	-0.797012	-4.38789	0.441711	-3.22485
LCP2	0.118794	2.46	0.0384934	2.26803
ZNF239	-0.644984	-1.51829	-0.235175	-1.62525
A_33_P3396434	-1.18398	-1.36622	0.231223	-0.278889
ENST00000415628	2.53195	1.48171	1.27114	1.04898
EGFR	-0.349615	-1.41835	-0.270732	-1.37221
SH3D19	-0.0785479	-3.70605	-0.450388	-2.488
DDAH1	0.648113	-1.64003	1.09852	-1.17535
ENST00000340074	-0.192027	-1.42439	-0.228329	-1.6457
A_33_P3334575	-0.0984657	-1.286	-0.390508	-1.37447
PRKY	0.158931	1.3489	2.17772	1.47094
NOG	2.44093	3.2141	0.545886	2.3886
NMNAT3	0.0560392	1.57969	-0.00534935	1.02098
CMPK2	0.0529708	1.59786	0.019423	1.01642
MME	-0.418512	-1.46781	-0.151906	-1.38622
CCDC9	0.581161	0.859372	0.279479	1.0866
MYBBP1A	-1.07738	-1.15067	-0.679053	-1.00924
ZNF654	0.707232	0.534025	0.35842	1.42377
FBLN5	0.161778	-2.55153	0.093924	-2.37285
A_33_P3312564	0.391246	1.03395	0.172113	0.781499
CD248	-0.328303	-1.00338	0.24447	-1.00103
ARHGEF6	-0.259587	1.05522	-0.0911574	0.817017
IQCJ-SCHIP1	0.920574	1.0185	0.203414	2.42815
PNRC1	0.288533	1.52463	0.531329	1.64104
ENST00000395886	0.638352	1.05883	0.562621	0.800804
A_33_P3303355	0.316543	0.441623	1.76002	0.449342
LCP1	2.6358	2.83657	0.176335	3.09322
DEF8	0.374874	-1.29994	0.374247	-1.04024
ASCL2	-0.105593	1.00023	-0.0273575	1.16568
NCRNA00286A	-0.0911623	1.52621	-0.0177598	1.16395
A_33_P3318766	0.657862	1.02843	0.126877	1.4209
TACSTD2	1.45625	-0.072392	-0.11895	0.498274
ASPH	-0.0983302	-1.52302	0.289466	-1.42182
HMGN5	0.563964	2.67036	0.284205	2.05683
HNRPDL	0.702838	1.0736	0.319818	0.684045
A_33_P3210561	0.0845416	-2.08724	0.537341	-2.0716
NUAK1	0.566627	-1.31864	0.115124	-0.381691
CPVL	-0.0157881	2.15096	0.0570874	1.78466
ZBTB34	0.325003	0.949693	0.246976	1.05753
CEP152	0.439495	1.25087	0.294984	1.10689
ITGAM	0.014383	1.32301	0.0167205	1.38578
GNG12	0.393984	-4.99708	0.311571	-2.82237
DCBLD2	-0.140354	-2.45271	0.055824	-2.14033
TMEM97	0.359442	1.94923	0.565179	1.67937
MARCH4	0.128011	-1.28825	-0.0877184	-1.08493
CD97	-1.13057	-0.286034	-0.847384	-0.371366
HOMER3	-0.180977	-1.87152	-0.584752	-1.37185
MSRA	0.453243	2.02601	-0.0861276	1.40912
MVP	0.0791567	-2.28074	-0.140015	-1.58175
SNHG5	0.0823731	0.853758	0.193798	1.28418
ENST00000457596	-0.588131	-2.00724	-0.523164	-1.8183
HLA-DRA	0.682729	3.09716	-0.100072	2.66875
TGM2	0.621235	-1.95427	-0.0599828	-0.827261
A_33_P3258324	0.267075	1.26563	0.0589277	1.30611
LOC729082	0.373716	1.14854	0.0173817	0.541524
DVL1	-0.766975	-1.25695	-0.519193	-1.35048
TTC5	0.565383	1.17622	0.398432	0.708998
MAN2A2	0.0145207	1.17793	-0.0565938	1.03499
PRKCD	-0.225596	0.821318	0.028066	1.11422
SBDS	-0.119215	-1.72593	-0.104854	-1.47709
TSPAN32	-0.0504771	1.83301	0.09885	1.70001
DENND1C	0.174817	2.21309	-0.0714221	1.82187
LOX	0.67278	-3.0082	0.906999	-2.23234
COL18A1	2.34743	-0.35877	-0.121447	1.02075
P2RY8	0.824154	2.37764	0.00780211	2.31848
PTPN12	-0.37673	-1.31991	-0.619069	-1.23488
MLF1	0.215996	-1.33073	0.224488	-1.2378
C18orf1	-0.0392938	1.79301	-0.0163938	1.51821
ENST00000397846	0.278744	3.89312	0.0276516	3.46753
GNPDA1	-0.554966	-1.11121	-0.63488	-1.17239
ENST00000442860	-1.08983	-0.457071	-0.684376	-0.46224
SYNGR2	0.373826	1.24891	-0.120578	0.898305
AP1S2	0.726385	1.34428	0.421147	1.27971
NLK	0.100563	1.35062	-0.156783	0.846235
IL7R	-0.592039	-2.13924	0.601062	-1.71222
IRX2	0.976304	-1.98162	0.902422	-1.73557
A_33_P3209209	0.154166	2.5891	0.194027	0.344109
CCDC50	0.532374	-1.0584	0.631782	-0.554551
MYCBP2	0.385146	1.17892	0.459421	1.12447
OSBPL11	1.52412	1.4644	1.16148	1.00293
TMEM68	-0.475184	0.115505	-0.0435598	1.11399
LAMC1	0.306754	-2.57644	0.52453	-1.11892
FOXF2	0.524213	-1.92121	0.867531	-1.99214
CDC42BPB	-0.267434	-1.93134	-0.245958	-1.45589
DNMT3A	0.739793	1.2224	0.220291	0.825292
SERPINB7	-0.310214	-1.3441	0.0767841	-1.44203
LAMC2	0.626107	-1.37622	-0.176356	-0.479853
PRSS3	0.409462	-1.28225	-0.256757	-0.509494
ZNF671	-0.06355	0.842654	0.00398656	1.00708
PSMC2	-1.40538	-1.50117	-1.36974	-1.21538
MAP3K6	-0.572763	-1.00014	-0.106193	-0.95782
A_33_P3352407	0.140554	-1.25469	0.300466	-0.838073
IL8	-1.72557	-2.47329	-2.09368	-1.5933
PTPN21	0.675852	-2.82529	0.543889	-2.37553
FBXO32	0.185119	-1.51382	-0.148534	-1.41702
SOCS2	-0.19709	2.39446	-0.378879	1.65551
CDH2	0.535964	-3.44066	0.542708	-2.62538
KDM6A	0.661193	1.52543	0.377589	1.56093
EXOSC2	-0.743872	-1.09735	-0.703079	-1.25305
ANKRD2	-0.27085	-2.44408	-0.0962019	-2.23192
LOC728875	-0.191577	1.61107	-0.130035	1.41613
PDGFB	1.49542	0.033596	0.00321294	0.55745
ENST00000334591	-0.346469	0.765422	0.0612139	1.18103
TPM4	0.0373497	-1.25322	-0.263764	-1.20546
IRF5	0.12774	4.10781	0.128596	3.46163
IGF1R	1.0694	0.595324	0.254241	0.512616
ID2	0.652602	1.14372	0.639595	1.29816
AACS	-0.164411	0.87913	-0.0010426	1.03164
FLJ45244	0.272595	2.01526	0.272339	0.380048
GJC1	0.119822	-4.84395	-0.439033	-3.61133
RAB13	-0.485832	-1.63086	0.0402516	-1.4429
PDGFC	0.0525297	-1.33145	0.00434	-1.09884
ZFP36L1	0.0761896	-1.808	0.0300009	-1.19164
WLS	0.379864	-2.34498	-0.318724	-1.5147
LOC338799	-0.332719	1.34137	-0.369543	1.30232
SEPHS1	-0.570173	-1.16023	-0.347398	-1.12573
PDGFRB	0.357121	-1.83706	0.247896	-1.43417
ASB1	-0.974118	-1.55846	-0.613432	-1.32442
ICAM2	2.53933	0.769717	-0.96504	1.61944
CRLF1	0.809595	-2.94019	0.601285	-2.70483
HLA-DQB1	0.505869	1.41408	-0.0224569	1.12166
IGF2R	-0.641963	-1.84189	-0.0835418	-1.6707
CLC	0.522257	3.20197	0.00486788	3.27449
PPP1R13L	-0.261018	-1.64756	-0.137583	-1.35365
C17orf79	0.0483648	-1.77836	0.00584704	-1.88436
HLA-DQA2	0.316486	2.16996	-0.0206416	1.32217
C8orf56	0.152949	1.81704	0.244376	1.06223
XR_016155	-0.585736	-2.37434	-0.96386	-1.92306
TRNP1	-0.860223	-1.29884	-0.608207	-0.89881
CLDN14	1.24355	-0.812216	-0.0675584	-0.276394
GPR162	0.6956	1.71454	-0.0576738	1.12787
IDH2	-0.41331	1.91347	-0.312785	2.05183
CCNO	-0.24003	-2.3786	-0.0638112	-2.16878
MLLT11	0.391676	-1.43697	0.411787	-0.98295
ITPR1	0.285895	1.60123	0.122627	1.45616
PCF11	0.0373803	1.2162	-0.480237	0.819738
FERMT1	-0.24629	-1.14461	-0.154587	-0.911823
PIK3C2B	1.24945	1.83134	-0.0279352	1.34652
ARID3A	0.491296	0.591133	0.194541	1.18123
MSI2	0.0895649	1.00476	-0.0886753	0.535058
DNAJC6	-0.0879338	2.07326	-0.0700517	1.74741
GPR4	0.499538	-1.64145	-0.278538	-0.738755
VAMP3	-0.0431887	-1.13332	0.131714	-0.781289
RPP40	-0.337711	-1.0997	-0.196725	-1.27933
FCGR2C	-0.0453449	1.48791	0.00390837	1.10461
COL6A3	0.139825	-1.84802	0.403797	-1.63595
TFPI	0.29869	-2.39738	0.166345	-1.86507
RALA	1.5052	0.137535	1.0468	0.427152
HSPB2	-0.0940026	-2.11411	0.1642	-2.07012
ENST00000472240	1.43891	2.09279	0.986107	1.2063
FAM65B	0.181397	1.29101	-0.0166026	0.920072
KCNIP3	0.179818	-1.65655	0.0660066	-1.60757
ENST00000309470	0.119449	2.19149	0.117909	0.217241
ANGPTL2	0.167062	-1.8742	-0.0402832	-1.55543
C1orf43	-0.918566	-0.395153	-1.01686	-0.355931
ANO10	0.206964	-0.69571	-0.461372	-1.02111
SLC39A4	0.537018	1.44041	0.361653	0.523079
ZNF37A	0.0328583	0.682331	0.239861	1.19124
A_33_P3234641	0.706015	1.38965	0.0615179	1.37575
A_33_P3385351	1.27483	2.08494	0.459491	2.53117
HDDC3	0.225347	1.16579	0.604471	1.0105
ENST00000447310	-0.0369927	1.64078	0.0650948	1.34772
TUBB2A	-0.220591	-2.09361	-0.149775	-1.51702
HEG1	0.359588	-1.72959	0.579481	-1.20419
KLHL29	-0.181749	-1.1964	-0.382988	-0.876424
NCKAP1	0.0885522	-2.87104	0.454704	-2.0903
ZBED5	-0.139901	0.647261	-0.1773	1.09639
ITGA7	-0.497505	-1.28822	-0.832307	-1.58795
LRRC49	-0.359002	-1.18652	-0.12647	-1.06209
DHODH	-0.741655	-0.788632	-0.564272	-1.04234
MARCH9	0.0315461	1.01931	0.142354	0.802719
A_33_P3382105	-0.302774	0.854929	-0.162901	1.26297
FAT1	0.373548	-2.67881	0.651262	-2.15322
ACOT7	-1.24648	-1.22412	-0.429862	-0.818293
ENST00000450445	0.612857	-1.05541	0.136648	-0.775756
ENST00000448179	-0.602476	-1.09363	-0.449271	-0.247294
LOXL2	-0.0561015	-3.72303	-0.595276	-1.2074
F11R	0.223691	1.26337	-0.606161	1.24612
DLEU1	0.288474	1.15559	0.591556	0.776861
EFNA1	1.91068	0.0662677	-0.0160786	0.767275
GP1BB	0.285969	2.91137	0.122456	2.37947
PPAPDC3	0.000141583	-0.117698	-0.455223	-1.08213
UCHL1	0.457088	-3.85342	0.291708	-3.1827
C4orf37	0.266919	0.601543	0.339913	1.04429
TNFAIP6	-0.834131	-0.955912	-0.52077	-1.2017
BOD1P	-0.0597876	-0.00831735	-2.139	-0.0539308
SKAP2	0.513116	1.47871	0.201806	1.393
CORO1A	0.00446168	2.52567	-0.175677	2.42004
LXN	0.535704	1.80303	0.0026964	1.11613
C18orf20	1.31158	3.32096	2.86401	3.46246
DHRS2	-0.323389	-1.32801	-0.0896239	-1.27582
TM7SF2	-0.101659	0.975071	-0.0281921	1.2558
GNB2	-1.03762	-0.862461	-0.473458	-0.0853277
E2F2	1.04504	1.6542	0.785256	1.21668
DHRS13	-0.100023	1.20859	0.228834	0.879413
HERC2P2	-0.319873	1.35644	-0.185791	1.33186
CTTN	0.325999	-1.68474	0.0566651	-1.26981
PTCRA	0.00846627	1.09012	0.00066177	0.531031
LRRC17	-0.526108	-1.63005	-0.0449741	-1.67546
GPNMB	0.238766	-0.939312	0.45962	-1.04259
PDCD4	0.357534	1.55783	0.309897	1.15533
FAM176A	0.491141	-2.34268	0.300201	-1.89067
PCDHGA3	0.711718	0.357634	0.292765	1.51432
ZNF572	0.110808	1.13351	0.303207	1.03915
KCNK12	1.45536	0.598745	-0.00439463	0.990163
DKFZp451A211	-0.0288337	-2.25691	0.24728	-2.43636
STEAP3	-0.54918	-0.937224	-0.304289	-1.00686
CLEC4A	-0.34312	1.6697	-0.0372378	1.53946
NR2F1	1.10337	-2.40231	0.997808	-1.25831
PSRC1	-0.448227	-0.474156	-0.572458	-1.47159
A_33_P3313323	1.03097	0.196914	0.319976	-0.0454201
MRC1L1	0.154166	3.82048	0.0263381	3.12799
PXDN	0.594538	-2.90232	-0.0400359	-1.66741
RAB12	1.01616	-0.0713421	0.661611	-0.109541
ZNF593	-0.610158	-1.00145	-0.13521	-0.99161
EML1	0.261922	-1.47135	0.125803	-1.09855
AMIGO2	0.732559	-2.80425	0.667075	-2.43851
HCST	0.203687	2.56269	-0.0583401	2.24093
ZNF395	0.356374	1.26152	0.949876	0.407432
ZNF521	1.38859	1.31215	0.0168051	1.16794
VAMP5	-0.166707	-1.76821	-0.497383	-1.03857
PLAC8	0.352495	1.90822	0.0595534	1.91173
SLC5A3	0.417766	1.54428	0.376263	1.74718
ASGR1	0.722516	1.88822	-0.373502	1.1308
STEAP1	-0.591551	-5.01687	-0.901187	-4.02817
C9orf169	-0.234165	-1.12861	-0.177691	0.439429
FADS3	-0.097897	-1.01057	-0.237427	-0.388193
BTG2	-0.0282401	0.458383	-0.212821	2.02843
TRIM24	0.835459	1.50427	0.475641	1.63854
CLDN5	3.28087	-0.190988	-0.0574084	1.69088
CLIP4	-0.262074	-1.00895	-0.207907	-1.03846
UMODL1	0.0328755	1.37406	0.0162071	0.36025
ENST00000430842	-0.00943086	0.358142	0.408637	1.84893
HNRNPAB	-1.09793	-0.672221	-1.05158	-0.872489
COL12A1	-0.0222436	-1.05749	0.191581	-1.01316
ICA1	1.13371	1.29455	0.168652	1.51673
GULP1	0.146699	-1.05269	0.126972	-0.489556
ZNF727	-0.200688	0.725049	-0.0965925	1.00079
PLEKHF2	0.143856	1.15403	0.0904192	1.09832
PDS5B	1.47371	2.08601	0.677877	1.47335
FAP	-0.449201	-4.54098	-0.54215	-4.51174
ZNF350	0.00762888	1.13188	-0.0111228	0.930691
HES4	0.55398	-3.74436	-0.240805	-2.37212
LST1	0.133123	1.96432	-0.0811117	1.70703
GSTO1	-0.148746	-1.07785	-0.116229	-1.22912
LOC151174	-0.170278	1.67611	-0.207679	0.976089
CD36	0.0408254	1.54498	0.00629488	1.43317
PAPPA	-1.00502	-2.45708	-0.697636	-2.58348
ASAM	-2.09064	-3.11941	-1.55099	-3.11194
KIAA0182	0.16833	1.19501	0.161451	1.36736
MELK	-0.439971	-1.02783	0.136002	-0.80116
CHN1	-0.203398	-1.80553	-0.216558	-1.53827
RAB27A	0.140873	0.986106	0.141448	1.13932
MORN2	0.0908678	-1.01671	0.28179	-0.999503
RIN1	0.0455883	-2.14514	-0.349917	-1.97498
SMPD3	0.270613	2.71432	-0.0650544	2.68561
ENST00000310267	-0.377297	-1.74883	0.406678	-0.109584
CRNDE	1.16908	1.07306	0.683893	0.473617
RGS19	0.831836	2.30898	-0.0702769	1.51368
C9orf30	0.197186	-1.50675	0.186907	-1.21943
EGR2	0.093721	1.03487	-0.00620679	0.886486
HNRNPH2	0.971407	1.08971	1.1435	1.14106
PALLD	-0.0416561	-1.90406	0.350063	-1.38548
ENST00000466304	-1.14983	-0.87157	-0.675594	-0.343197
HIST1H4E	1.02605	1.94108	0.338651	0.932193
KIAA1462	1.00547	-1.18695	0.148509	-0.557827
CARD16	0.45922	0.92834	-0.292283	1.08225
LIMS2	0.862137	-1.07941	0.130323	-0.0355883
SPSB1	0.450768	-1.15746	-0.0350396	-0.687746
PUS1	-1.18015	-0.145731	-1.24568	-0.203688
ARHGDIB	0.477859	1.1615	-0.519971	1.4339
PPAP2A	-0.243175	1.69624	-0.0994531	1.92473
POLR3G	-0.067418	-1.45007	-0.212115	-1.73916
DNMT1	0.856933	1.49149	0.207774	1.06846
BCAR3	-0.161863	-2.55985	-0.273722	-2.13361
CDK6	0.329579	2.30004	-0.260025	1.91566
POGLUT1	0.459102	1.00487	0.121703	0.776234
SPR	-0.0468002	-1.35981	0.0978	-1.18655
ERMP1	0.606153	1.40045	-0.00125581	1.07544
NCEH1	0.00794236	-2.55273	0.644546	-1.71218
LSS	-0.194967	1.24936	-0.127104	1.36522
CD52	0.812253	1.98217	-0.0320584	1.90726
FOXD1	1.07257	-3.75416	0.644296	-3.38794
CD48	0.275024	1.90038	0.0121867	1.70588
RGPD5	-0.189662	-1.3436	-0.321808	-0.68829
CXCL1	-1.7617	-4.73235	-2.47255	-2.38127
CEP55	-0.529083	-1.64611	-0.754579	-2.08157
C2orf68	0.700488	1.67254	0.267874	1.14591
VIM	0.673952	-1.96769	0.415988	-1.36434
VGLL3	-0.0996331	-0.978536	-0.0486438	-1.14654
LOC100128653	2.16166	0.155556	1.1419	0.965071
CXCL6	-2.19704	-3.54755	-2.60295	-3.54515
ATP2A3	-0.0152143	1.24385	0.183316	1.14615
BIN1	-0.200077	-1.22195	0.0935825	-0.91632
UNC5B	0.750082	1.02054	0.718665	1.04558
A_33_P3333985	0.433102	-1.73669	0.478948	-1.70489
MRPL47	-0.393495	-1.04061	0.0689588	-0.903479
C6	1.34852	3.93069	0.877064	1.83159
NIT1	-1.17954	-0.722741	-0.842643	-0.319337
ENST00000460390	0.575792	0.929982	0.372751	1.12267
CLDN11	0.955058	-4.40732	0.660344	-0.961526
ADRA2A	0.00376477	1.61191	0.14383	1.25388
ANPEP	-0.369108	-1.16872	-0.813925	-0.309663
CD37	0.453785	1.29091	0.0628568	1.14326
ENST00000397798	-0.257934	-1.05008	-0.257022	-0.706022
A_24_P24790	-0.117827	0.88081	0.287919	1.00495
TPD52L2	-0.0086506	-1.06426	-0.376936	-0.937194
SMTN	-0.433089	-1.97329	-0.493689	-1.241
CTSB	0.42301	-1.6476	0.110407	-1.34377
GSS	-1.00809	-0.87645	-0.674143	-0.533569
SNPH	-0.960246	-1.09029	-0.787364	-0.988329
PYCARD	-0.642166	1.05846	-0.319333	0.93774
SLC8A3	0.153046	1.18731	-0.0458206	0.998171
F13A1	-0.0840073	2.17149	-0.012087	1.83534
NDST1	-1.17384	-0.577695	-1.0971	-0.217709
C16orf54	0.317335	4.25939	0.0308427	3.45258
ABCC3	-0.347514	-1.10765	-0.0893705	-1.09079
ASNA1	-1.02845	-0.865855	-0.370836	-0.557671
IGF2	0.206896	-1.07709	0.323471	-1.04028
F2RL2	0.316637	1.21023	0.112888	1.08069
PLK2	0.424693	-2.84841	-0.560466	1.26217
ARHGEF15	1.32534	0.61835	0.00253513	1.34245
GAPT	-0.0568709	1.15733	0.0483182	1.05283
PRTN3	0.102983	2.03461	-0.0280167	1.95781
MTA3	-0.0313095	-1.02137	0.523261	-0.551185
NUDT7	-0.01683	1.18249	0.2064	0.86213
NKG7	0.0222468	1.43519	0.0146547	1.24482
RAPH1	0.168313	-1.11009	0.0797036	-0.986034
THUMPD3	-1.07842	-1.17971	-0.645933	-1.28969
ENST00000374896	-0.392311	-2.56144	-0.144181	-1.90836
MOCOS	-1.39112	-2.93444	-1.2685	-2.90734
AK1	-0.223425	-1.08374	-0.00462605	-0.765854
RINL	-0.297646	1.17159	-0.190884	1.41651
TUBA8	0.377812	2.87117	0.154348	2.14962
ZNF790	0.419168	1.07869	0.163121	0.977192
AKR1B1	-0.471989	-1.19315	-0.309091	-1.01078
LOC646626	-0.316509	-1.40876	-0.0330767	-0.953707
SFN	-0.174106	-1.01203	-0.255363	-1.01865
FOSL1	-0.779696	-1.60546	-0.296603	-1.25531
HLTF	0.149313	1.06981	0.67224	0.638216
A_33_P3351615	0.303437	1.14134	0.429254	1.36319
PRSSL1	1.85523	3.27945	-0.0425217	2.82048
SPPL2A	0.394462	0.761653	0.4143	1.00405
HLF	0.138978	1.54097	0.00891946	0.67207
KRT18	-0.194675	-2.14481	-0.567519	-0.691301
EIF3D	-1.05272	-1.14672	-0.793164	-0.912254
BEND4	0.120986	1.36374	0.00245163	1.31922
SIPA1L3	2.16346	0.841966	0.847978	0.501101
LOC646762	0.832975	1.31732	0.236999	0.526931
MPRIP	-0.744924	-1.04833	-0.501292	-0.555073
B4GALNT1	0.160836	-2.89534	0.456263	-2.90629
PNP	-0.492937	-1.10293	-1.64945	-1.02638
DAPP1	0.277408	2.55258	-0.0118855	2.31307
HEY1	1.06334	-1.48371	-0.303907	-0.519791
GPX1	-0.0554436	0.906943	0.000216425	1.13996
LOC100132831	-1.2282	-0.565248	-1.19997	-0.505995
ANGPT2	3.60727	-0.018156	-0.104849	1.51906
HS3ST3A1	0.219335	-1.50397	-0.254917	-1.34084
FKBP9	0.401602	-1.76139	-0.0672069	-1.45007
CYP27A1	-0.11499	-2.14844	-0.249489	-2.01014
TBXAS1	0.0763753	1.67399	0.000299878	1.67838
ENST00000367184	1.37009	0.51907	0.704331	0.489575
PGC	1.34264	1.3574	0.971552	1.43719
HIST1H1A	-1.30951	-1.54919	-0.127434	-1.72852
MSRB3	0.513169	1.30603	0.421024	1.22136
MAGED4B	-1.65987	-0.875043	-1.48225	-1.05363
CCR2	0.0457472	1.98325	0.0328997	1.69863
RPL13A	0.0451417	1.17325	0.190566	1.6018
DA666023	0.259706	1.25818	-0.0368669	1.50644
EBF3	-0.287422	-1.45686	0.0244483	-1.28896
JUB	0.125907	-3.0236	-0.0296791	-2.07107
BTBD6	-0.113104	-0.916064	-0.526462	-1.09024
PTS	-0.151098	-2.23262	-0.142689	-2.04358
EXOC6	0.767152	1.0208	-0.0950665	0.850175
GRB14	-0.110024	-2.14985	-0.721619	-1.0963
MYO6	0.47178	-1.56863	0.151271	-1.22844
SWAP70	1.45708	1.83968	0.315722	1.34361
TRIM7	0.241376	-1.22311	-0.0286384	-0.777859
NIPAL4	-0.31026	-1.49146	-0.201557	-1.43359
S1PR4	2.28085	3.04834	0.0603678	2.64698
FLJ45248	0.383538	-1.03173	0.165317	-0.994783
TMBIM4	-0.107452	1.30998	-0.163495	0.924481
GIPC2	0.415106	1.23159	-0.00783811	-0.0110034
BEX4	0.703731	1.44984	0.506333	0.991385
GSN	0.120142	1.09289	-0.334025	1.00368
MYO10	1.15307	-1.2156	0.763043	-0.759359
ENST00000420509	0.469301	1.4027	0.336969	1.32667
PF4V1	-0.233422	1.4895	-0.157534	1.06024
PF4	-0.42546	4.03625	0.284163	3.95121
SGCB	0.524567	-3.20235	0.282607	-2.24374
LHFP	0.0202518	-1.13671	-0.331043	-1.20736
DIXDC1	0.559406	-1.56801	0.126822	-1.59371
DLST	0.23693	0.472949	0.753597	1.0677
PRRX1	-0.756901	-3.62328	-0.188036	-3.48426
LOC401431	0.12344	-0.908801	-0.0271005	-1.30921
FADD	-0.54101	-0.691799	-0.949227	-1.03947
TSPAN6	0.112942	-2.54041	0.489793	-1.80989
TMEM194A	1.39165	1.10127	0.66308	0.472256
FES	0.237961	2.24123	-0.127557	2.22532
PQLC2	-0.559298	-1.15659	-0.303856	-0.209593
DPPA4	0.173359	1.46178	-0.0184617	1.22372
TNIP1	-1.06266	-0.736114	-0.947254	-0.282265
PITX2	0.809208	-3.64274	0.441361	-3.38788
CORO1C	1.05033	-0.160372	0.822193	-0.340385
CARD8	1.11765	1.53704	-0.0989026	1.73433
S100A10	0.802198	-1.46603	0.386735	-0.604211
RHOJ	2.66993	-0.0241558	-0.0184947	1.10769
RAC2	1.15646	1.14754	-0.224359	1.13822
GLUL	0.483739	2.5666	0.410664	2.19522
LOC100130111	0.237149	-2.77676	-0.168131	-2.22982
MYRIP	1.46323	0.913871	0.0166273	1.14146
AK092531	0.48281	1.6225	0.204334	1.09774
BEX1	0.603705	-1.14753	0.228156	-1.31467
FTH1	0.258592	-1.2502	0.309116	-0.88587
FANCF	0.447141	1.60303	0.0920602	0.994877
C1orf183	0.586459	-0.57938	0.528404	1.39281
FBLN1	-0.130761	-2.78475	0.0574167	-2.63648
BNIP2	0.446145	1.05177	0.00501417	1.03891
CDKN3	-0.517874	-0.573236	-0.53338	-1.20156
LAIR1	0.0672914	1.37189	-0.00468717	1.17327
KRTAP1-5	0.334446	-0.927255	0.358662	-1.28575
BANK1	0.0988766	1.22625	0.0105386	0.936766
MRPL49	-1.04438	-0.72289	-0.809972	0.0271694
PM20D2	-0.286717	1.05777	0.538022	0.936939
ANKRD46	0.603543	1.19201	0.487882	0.961856
JAKMIP2	0.130743	1.63842	0.0610941	1.46756
CTSG	1.86567	3.44074	2.99094	3.20968
ATP11A	0.699686	1.09779	0.256504	1.01525
ITGB5	-0.0357015	-2.99301	0.268014	-1.68037
C6orf115	0.478393	1.34094	0.240862	1.04065
PAPSS2	-0.269731	-2.86468	-0.364037	-1.86335
ANO2	1.38751	0.112798	0.0353509	0.361446
UPP1	-0.661887	-1.62444	-0.555542	-1.33482
HCK	-0.0785103	1.32841	-0.00553115	1.36727
SCARA3	0.114345	-1.89555	0.0480449	-1.05234
ITGAL	-0.156534	0.902911	-0.0397674	1.30328
ATG16L2	-0.427812	1.35753	-1.13142	1.68584
BDKRB2	-0.67452	-1.6991	-0.379376	-1.64585
C8orf40	0.013762	1.41176	0.14206	1.00832
LSM14A	0.595767	1.25617	0.482536	1.27725
FLJ44606	-0.118918	-1.18976	0.162824	-1.02881
THOC4	1.06052	0.511015	0.734544	0.612261
FCER1G	0.375272	1.25831	0.16739	1.15432
FAM111A	0.799179	1.21544	-0.219967	0.464553
ANKRD39	-0.681754	-1.17996	-1.01203	-1.64546
SHISA4	0.427484	-2.09455	0.0824647	-1.91676
AEBP2	0.317337	0.872308	0.347414	1.14209
EAF2	-0.0136272	3.0597	0.21134	3.20059
TMOD3	-0.446346	-1.27218	-0.180019	-0.970509
CLEC3B	0.581494	2.01502	0.375579	0.764425
CCDC154	-0.360374	1.04265	-0.227681	0.714267
UVRAG	0.580788	1.16065	0.109735	0.660635
ITM2B	0.462277	1.5239	0.237787	1.41751
RNASE6	0.0263973	1.5786	-0.00426878	1.19795
DAPK3	0.309102	-1.38486	-0.138213	-1.11241
DBN1	0.252413	-1.73299	-0.534374	-1.39651
LYL1	1.47635	2.44339	0.0155827	2.22363
WBP5	0.931158	-1.0166	0.494943	-0.988616
FAM156B	-1.15625	-0.500639	-0.823403	-0.121242
A_33_P3271126	-0.900768	-1.24132	0.230526	-0.590264
SUSD3	0.479535	4.29167	-0.446516	3.14774
EMCN	2.59579	0.133602	0.0286485	0.972877
HHIP	2.56694	-1.60556	0.662989	1.18887
ENST00000451368	0.841565	3.42003	-0.00476745	2.20664
ENST00000421059	-1.30279	-1.47485	-0.0117684	-0.341469
HABP4	-0.164431	-2.67393	-0.235492	-2.51755
FOXG1	-0.169427	-3.81795	0.533662	-3.64391
CMTM5	-0.242278	2.42584	-0.0317161	2.83463
DCP_1_2	0.723876	-0.275128	1.12851	0.258056
CRADD	0.0364795	-1.51945	-0.206921	-1.62108
FDPSL2A	-0.945617	0.319943	-1.23371	0.51208
NEXN	0.672554	-1.57004	0.663652	-1.35153
ASNSD1	-0.735502	-1.14603	-0.482275	-0.961368
MZB1	0.785613	1.61249	-0.00553115	1.20304
BCAR1	-0.0139879	-1.29601	-0.176748	-0.660362
RCSD1	0.396826	1.7758	-0.00423033	1.36906
A_33_P3263989	-0.071752	-0.997957	0.0355776	-1.11899
LOC158376	2.05255	-0.418398	-0.0904694	0.3877
TBX15	0.16901	-3.11669	0.00349188	-3.17082
NFASC	-0.169625	-1.00813	0.027211	-0.882036
KILLIN	0.308538	0.861926	-0.0377507	1.62931
CECR7	0.316692	-1.17598	0.361514	-1.20604
NOP58	-0.301862	-1.39164	0.249424	-1.18075
C12orf71	-0.120779	1.43453	1.546	1.36819
TNFAIP1	0.122457	-1.58848	-0.833401	-1.3385
ACRBP	-0.00211023	2.47096	-0.129052	2.02932
SIGLEC15	0.189286	-1.32747	-0.0392868	-1.97274
LONP1	-1.02334	-0.5262	-0.289666	-0.139576
SLC35D3	0.0546101	2.37528	-0.0190481	1.42789
DCP_1_0	0.778864	-0.433248	1.21243	0.300967
PIAS2	-0.13555	-1.12175	0.294875	-1.08616
KIF7	-1.11716	-0.52204	-0.671256	-0.637088
A_33_P3323463	0.34997	0.997472	1.91642	1.02778
PSMA7	-1.61718	-1.97865	-1.73352	-1.73959
GLCCI1	0.435599	1.60621	0.172933	1.56902
DOCK8	0.255916	1.66549	0.02357	1.64438
RCAN1	-0.583955	-1.93144	-0.422282	-2.03496
MOSC1	-0.0540511	1.26522	0.0131579	0.585015
A_33_P3421318	0.387658	1.78218	0.238958	0.379507
PHLDA3	0.121111	-1.18884	0.221456	1.75001
CIITA	0.261878	1.12228	-0.0111478	0.942396
USP7	1.5741	0.561344	0.653455	0.100234
MZF1	0.25665	1.93997	-0.0779341	1.75783
HPCAL1	-0.951859	-1.00579	-0.320285	-0.698286
ST3GAL4	-1.49624	0.0667008	-0.640187	0.312343
YOD1	-0.0298504	1.247	-0.0686549	1.37173
LAT	-0.160359	2.09461	-0.213714	1.68838
ALDH1A3	-0.0126938	-1.70978	0.361192	-1.22675
ANXA2P1	-1.09302	-3.16752	-1.12156	-1.69775
PAPSS1	0.814419	1.2858	0.581403	0.791363
PSMD2	-0.0919682	-1.48304	0.191819	-1.10016
AMOTL2	0.876903	-5.68052	0.0898517	-2.03788
A_24_P350008	0.129287	1.48002	0.196891	1.49005
CISD3	-0.743454	-1.38901	0.15598	-0.2039
LYPD1	2.04464	-0.163325	0.156078	1.02413
RALGDS	0.000203962	1.35002	-0.635388	0.679356
TMEM22	-0.162711	-1.7948	-0.171786	-1.38425
TMEM45A	0.941718	-0.446338	1.1121	-0.820095
FLJ44342	-1.16895	-0.670902	-1.68509	-0.591365
CCNB1IP1	-0.0230669	0.812851	0.294287	1.22191
ZSWIM6	0.0331138	-1.05376	-0.215697	-0.301134
A_33_P3319502	-1.26416	0.701959	-0.936058	0.94447
AK075182	0.0364735	1.42761	0.018236	0.796217
DUSP4	0.216414	-1.09559	0.0778407	-0.801704
ENG	0.154624	-1.16185	-0.0900596	-0.202828
MFSD2A	0.256039	-0.428034	-0.0480558	-1.01543
MPP3	-0.471783	-1.34447	-0.729074	-1.31929
H3F3A	0.131977	1.49406	0.320145	1.33225
SLC16A2	-0.0760672	-1.5081	0.598714	-1.6197
PRRT4	-0.0975152	1.25344	-0.077285	0.89263
SCARNA13	2.4593	1.08428	2.17254	0.673708
AHSA2	-1.01563	0.0823612	-1.00548	0.556659
AGAP3	1.06744	0.127535	0.409018	-0.332702
GPR65	0.131012	1.7996	-0.00789346	1.89049
ARGLU1	0.625028	-1.35974	0.636952	-0.906351
CREG1	-0.0939514	2.2682	-0.0636823	2.05834
BMX	4.29923	0.649418	0.00421828	2.05943
A_33_P3319937	-0.947195	-1.41191	0.0771741	-0.368264
ECM1	-0.86179	-1.16747	-0.104046	-1.13744
MESP1	1.07601	1.29091	0.928315	0.761966
LOC644246	0.209325	1.32293	-0.00526377	0.950864
BSPRY	-0.0769237	1.44127	0.0045356	0.67062
PHLDA1	-0.617137	-1.74678	-0.387824	-1.49612
NPHS1	2.19772	0.373135	1.61686	0.635768
STAT6	-0.236529	-0.631802	-1.07005	-0.833396
SELP	0.0110834	1.22555	-0.0126608	1.29619
JPH1	-0.0209879	2.05022	0.00413377	1.7589
S100A6	0.350999	-1.17048	0.556849	-0.883341
RAI14	0.322856	-2.28919	-0.101619	-1.37933
CADM3	0.933058	-0.579933	1.41906	-0.900274
HMSD	-0.435461	-0.979869	-0.00512521	-1.00431
XR_039132	-0.826789	-1.98938	-0.83049	-1.39982
SUSD5	1.16071	-0.575547	0.891631	-0.471308
ENST00000523599	-1.07501	-0.16025	-0.430057	0.467849
LOC441268	-0.11021	0.861231	-0.0130241	1.20046
FAM65C	-0.180123	2.58614	0.00181667	2.17435
ENST00000445531	-0.096952	-2.65441	0.169303	-2.40868
TMEM65	0.840721	0.0326498	1.19223	0.333107
RPL13AP3	0.271605	1.0451	0.35552	1.35173
VPS37D	0.496223	-1.83816	0.170565	-1.30491
MGAT4A	2.98291	1.40428	0.0119635	1.80087
HLA-DMA	-0.07903	2.2241	-0.0940984	2.14655
KLHL8	-0.0943946	1.4853	0.548257	1.19093
MCL1	-1.01039	-0.568131	-1.56639	-0.556134
GALNT14	0.327518	2.14157	0.361838	1.83926
EMP1	0.688391	-3.53879	0.366487	-2.27967
LETM2	-0.311247	-1.32251	0.0738732	-1.08238
SPATS2L	-0.419314	-1.53076	-0.0489383	-1.10437
A_24_P349547	0.58173	-1.63157	0.106348	-1.15592
LAMA5	1.2196	-0.256126	-0.0665898	0.201158
IGJ	2.35224	2.33917	0.0142952	2.27058
BLVRB	0.289902	1.30166	-0.0813506	-0.0354087
DNM1	-0.991204	-1.18101	0.0393804	-0.443578
NUAK2	0.744937	-1.56438	-0.0962057	-0.648078
ADRA1B	0.491136	-1.79422	0.197903	-1.82364
AGPAT5	0.080258	1.78053	0.0690755	1.0697
P2RY2	1.01142	1.97808	-0.204558	2.03842
ENST00000405068	-1.0186	-0.136588	-0.613895	0.381574
GDF6	1.64662	-2.36691	1.34071	-2.43553
UBN2	0.241519	1.04877	-0.0271033	0.691598
CYP51A1	1.35816	2.52	0.388091	2.16969
PLD2	0.527509	-1.70273	0.0625098	-1.30393
ARMC5	0.592741	1.03443	0.1197	0.675465
DCP_22_0	3.26102	2.30405	3.46369	3.00929
C6orf142	1.27216	-0.135681	-0.0849457	0.231284
TMED10	0.654248	1.03758	0.217898	0.745233
LOC100508679	0.569079	1.31993	0.325087	0.423117
JUP	1.91874	0.88164	0.0155869	1.23405
ATAD3A	-0.331403	-1.08616	0.0269366	-1.097
OSM	-0.0149691	1.92486	-0.0163553	1.92306
AIFM2	-0.146027	-1.04787	-0.26704	-1.03926
DCP_22_4	3.23672	2.32931	3.53001	2.89406
TRIB1	-0.314977	-1.69221	-0.926623	-0.389275
FERMT2	0.168377	-2.88931	0.162961	-2.01174
KIAA2018	0.618858	1.46172	0.609018	1.22505
GLIS2	1.03187	-0.880864	0.3396	-0.498952
C14orf23	-0.508239	-1.78606	-0.248758	-1.88175
RBKS	-1.17515	-1.01972	-0.791964	-1.35686
CTCF	0.689407	1.12046	0.280746	0.724727
ZNF837	0.478463	1.72456	-0.071118	1.1449
LOC100506653	-0.783575	0.722671	-1.3195	0.997427
RPS4Y2	0.0972627	-5.29831	-0.113653	-2.62064
NUP210	0.205525	1.73132	-0.0371462	1.83621
CLIC4	0.211851	-1.69052	0.184734	-1.20709
KIF23	-0.223695	-1.06535	-0.500251	-1.6951
INPP5D	2.12058	2.59468	-0.454796	2.13938
LOC401097	-0.0116598	1.46574	0.000700608	0.643783
PLCB2	-0.110166	1.46028	-0.29901	1.02665
BAALC	0.16519	1.32622	0.270437	1.10735
GIMAP6	1.87626	1.39011	-0.00759257	1.41278
SBDSP1	-0.217886	-1.92371	-0.105677	-1.64979
TMSB15A	1.07303	1.5579	0.894262	1.6121
FCGR2B	0.0054661	1.5548	0.0250995	1.18331
MGC12488	1.00837	0.577185	-0.0452811	0.347261
FAM111B	0.281859	-0.513074	1.21095	-0.297178
TMEM164	0.150702	0.674946	0.0548848	1.19871
SATB2	0.255749	-1.16037	0.188623	-1.22226
A_33_P3337931	-0.251509	-1.49956	0.0344528	-1.53343
TANC2	-0.707044	-1.4519	-0.218022	-1.3726
STK10	0.247629	1.19677	-0.213887	1.08625
HIST1H3A	-0.263086	1.20202	-0.225522	1.02507
RPL4	-1.07205	-0.822456	-0.823084	-0.430858
TAGLN2	-1.01239	-0.719504	-0.541655	0.0864204
FAM178B	0.31141	1.0796	0.0837408	0.303707
SIGLECP3	0.038279	1.13586	-0.00691596	0.812822
ENPP1	0.301994	-1.27754	0.42626	-1.08908
C12orf75	0.141426	-2.16272	0.195629	-2.15381
CXCR2	0.10186	0.837025	0.0099141	1.66697
ZFAND2B	0.523748	2.45305	1.23705	0.921565
DUSP28	0.581772	1.56479	0.339859	0.859517
ENST00000367992	1.57263	0.64163	0.959901	0.572963
GRHPR	-1.28787	-0.845512	-0.997874	-0.741352
MAGI3	-0.196313	-1.27136	-0.119425	-1.55188
SERPINH1	1.07112	-2.55277	0.435853	-2.09321
DYNLT1	-0.0465811	-1.49361	0.0976117	-1.08672
SYNGR1	0.0389202	2.0547	0.223359	1.73021
LZTFL1	0.743749	1.02651	0.449026	0.540302
ATP10A	1.21505	1.1706	0.530272	0.204532
CLEC14A	3.52001	-0.211809	-0.020706	1.82971
IL21R	0.76548	2.03452	0.0146156	3.04505
TRPV6	1.7006	1.33686	1.00818	1.30284
PCSK1N	-0.851635	-1.09533	-0.101054	-0.451752
MST4	-0.102345	1.36969	0.149572	1.12965
PPP1R3B	0.984968	-1.02846	-0.361337	-0.554489
LOC100131355	0.265714	2.16244	0.7292	3.74211
EIF5A2	-0.471711	-1.1897	0.438362	-1.24736
CD33	0.0773479	3.75901	0.029435	3.75075
CLEC1B	0.0573596	2.25942	-0.0129633	2.11849
A_24_P118260	0.527256	1.22115	0.168169	0.159002
ANP32B	-1.04516	0.233262	-0.450882	0.516739
CDKN2A	-0.435798	-3.83793	0.0169847	-3.21216
SUZ12P	-0.677364	-1.13573	-0.689153	-0.412981
A_33_P3287388	-1.29266	-0.966018	-1.262	-0.605075
PDE3B	0.198471	1.374	0.0126215	1.17496
PLEKHH3	0.190068	-1.28239	0.0616469	-1.06194
TIMP2	-0.000273175	-2.43986	0.182756	-2.17385
CDV3	-0.257039	-1.21333	-0.224229	-0.987262
LOC642361	0.728007	1.01787	0.23571	0.7621
ADCK3	-0.902438	0.809787	-0.285455	1.3543
ENST00000409162	0.83935	2.1383	0.491406	0.113987
LOC100130009	-0.934091	-1.15926	-0.873569	-0.967646
MAP1B	0.214223	-1.29675	0.292184	-0.917473
AP2S1	0.967817	-0.27705	1.06355	-0.271096
TIMM44	-1.11073	-0.772256	-0.401462	-0.54858
PIP5K1P1	0.4341	0.338883	0.219932	1.51181
KIAA0284	-0.701406	-3.07014	-0.813234	-1.85276
HLA-C	-0.446386	1.2421	-0.929239	1.3624
ANKRD1	1.71778	-1.56775	0.879494	-0.913172
MERTK	1.06877	0.402556	-0.166926	0.328693
CYTB	-0.957704	-1.43935	-0.885588	-0.324363
MTERFD1	-0.696489	-0.960922	-0.720679	-1.33878
DCP_22_2	3.1835	2.35278	3.51259	2.95552
BCHE	-0.62771	-1.60038	-0.300038	-1.84211
PXN	0.168681	-1.18498	-0.0941497	-0.83365
ENST00000494591	-1.30769	-0.927408	-1.54782	-0.923358
FAM76B	-0.254212	1.04938	0.130104	1.00255
EGFL6	0.218159	1.16794	0.0341062	0.837744
C10orf95	-0.0990632	1.08459	0.0340547	0.59974
FAM161A	0.123439	-0.864741	0.116472	-1.00253
A_33_P3230578	0.259629	1.36537	0.56458	1.31815
ACTN1	-0.646009	-1.41618	-0.0380186	-0.483082
SULF2	2.58703	-0.161139	-0.325686	1.5455
YEATS4	0.688771	1.35331	0.741014	1.1183
LAMB3	0.57249	-1.4206	-0.640186	-0.685124
C19orf33	2.14528	0.288954	-0.109334	0.791255
SPG11	0.165606	1.53647	0.253418	1.618
RNU2-2	0.369514	0.519326	0.393473	1.00446
CXCR7	3.54694	0.726261	0.0087723	1.87065
TNFRSF10C	1.73016	0.13484	0.117842	1.70107
RAB34	-1.28663	-0.993589	-0.401857	-0.740762
WDR18	1.04105	0.811816	0.242434	0.28912
TXN	-0.597895	-1.36812	0.188761	-1.00398
METRNL	0.323801	-1.42119	-0.030105	-1.60207
FCN1	0.039143	2.07846	0.0139768	1.83581
SPAST	0.0933881	1.23287	0.266127	0.879488
LMNB1	0.286337	1.20152	0.445651	1.14598
IL1RL1	1.40132	-0.0520846	-0.107993	0.475162
HPGD	0.0658561	2.35075	-0.0367159	1.98141
RARS	-0.503645	-1.47399	0.155754	-1.01443
LIPG	1.84465	-0.295238	-0.0125999	0.545848
PGD	-0.41221	0.992818	-0.507676	1.41275
FGFR1	0.143386	-1.0365	0.312786	-0.911119
LAMB2	-0.51125	-1.915	-0.0652068	-1.20053
GLI3	0.140194	-1.74115	0.0935909	-1.53093
DHRS3	-0.911462	-1.05064	-0.293987	-0.769064
HES6	-0.161091	0.982492	0.11205	1.34196
C1QTNF5	1.08875	-0.589593	-0.0960234	0.0257498
FZD8	0.814459	-1.02153	-0.108473	-0.826057
PDK1	0.712884	0.218693	1.00425	0.120411
SCARB2	-0.346971	-1.9387	-0.45377	-1.32231
LDLRAD2	0.0130263	1.97984	-0.0310905	1.8372
PLXND1	1.18067	1.35148	0.0147075	0.763285
LOC652191	0.280699	-1.11269	0.105874	-0.835539
ELOVL6	-0.00834837	1.11255	-0.269019	0.543587
DFNA5	-0.0886532	-1.0978	-0.0834944	-0.797578
KLHL6	0.802164	2.34485	0.411473	2.23073
MPP4	0.569244	-1.4596	0.236763	-1.15929
HAS1	-0.563099	-2.53301	-0.229289	-2.21523
SRPX	-0.0406643	-5.43338	-0.623693	-2.93215
SERPINE2	0.578985	-1.53592	0.903752	-1.74579
CFD	0.233075	2.77813	-0.0838481	2.61088
GRAMD4	0.496728	2.6207	0.262997	2.41104
EPB41L4A	1.10408	0.246328	-0.0268851	0.219134
ARHGAP30	0.0317235	0.918345	-0.0525949	1.08626
HSD17B8	-0.356747	1.27941	-0.292979	0.88679
HLA-DQA1	0.613558	2.38095	-0.031023	2.02367
DCP_1_1	0.789429	-0.3309	1.17103	0.331262
ENST00000342409	0.153228	-1.20675	-0.0843672	-0.126662
TESC	1.45007	1.77233	0.270405	1.30818
DPCD	0.175119	-1.1775	0.0782581	-1.32228
FLRT3	-0.360862	-1.17848	-0.199564	-1.16102
TMTC1	-0.628327	-2.83214	-0.108515	-2.84899
GP9	-0.107779	3.82986	0.0211917	3.35965
SSSCA1	-0.344972	-1.03246	-0.127937	-0.884595
NCOA4	0.151845	1.0247	0.284657	1.50478
TUFT1	-0.92666	-3.21282	-0.845478	-2.56361
LASS2	-0.0188258	1.21783	-0.167033	1.0332
NCRNA00188	1.19086	2.57396	0.457614	2.37736
ARPC5L	-0.367438	-1.19409	-0.490715	-1.22615
MYO1G	0.0220618	1.70896	0.00720269	1.69328
KCNK5	0.536228	2.44953	0.236206	1.74912
TM2D2	-0.245486	-1.20594	-0.277175	-0.850398
PRKCB	0.381591	2.05221	0.0107397	1.93412
NTN4	0.463498	-2.24721	0.189851	-1.09485
CFP	-0.235104	1.64439	-0.268437	1.11249
PIM1	0.54737	1.01821	0.253031	0.977778
HADH	-0.355448	1.40765	-0.363165	1.21473
PHF2	0.890266	1.12543	0.628793	0.772871
TMSL3	0.0883947	1.00466	-0.196697	1.14938
LOC100509040	0.126938	1.56294	0.0992711	1.20187
MT1X	-0.0378361	-1.49605	0.517928	-1.26086
FLJ22447	-0.0414533	-1.86879	-0.0664586	-2.04538
CEP57	0.114665	1.05324	0.309734	1.10549
KATNAL1	0.111441	-1.91889	0.129228	-1.59047
TRIM47	0.587058	-1.36159	-0.27933	-1.05274
HCLS1	0.865398	1.77401	-1.10408	1.43211
LEPREL4	0.515836	-1.29246	0.0222489	-1.18724
GOLPH3L	0.577571	1.70844	0.12294	1.21355
HSPA12B	1.49152	0.019408	-0.0140872	0.408416
FRMD6	0.191621	-3.03589	0.121454	-2.47132
DKFZP586I1420	-0.184507	0.753915	-0.142761	1.00412
STYX	0.770881	0.653866	1.0169	0.701589
MEG3	-0.392587	-2.03234	-0.4484	-0.913452
NIPAL3	0.0416789	0.0333774	-2.43575	0.103164
A_33_P3289976	-1.15087	-1.42816	-0.0452968	-0.385687
DCP_22_6	2.94761	2.20629	3.23914	2.62796
NOP16	-0.483338	-0.700701	-0.495622	-1.27599
KIAA0664	-1.04851	-0.735973	-0.279998	-0.410879
CD59	2.33862	-0.772037	0.0770699	0.994961
ENST00000381787	-0.494793	-1.10238	-0.54379	-0.224315
VAV3	-0.245858	3.56902	-0.0413695	3.07035
PSPH	1.05015	1.90345	0.216721	1.69363
ENST00000221282	-1.05884	0.103885	-0.612277	0.109059
SPNS2	1.07281	2.90734	0.0130626	1.81383
COL6A1	-0.321865	-4.30824	-0.192185	-3.77583
LPIN3	-0.741058	-2.87448	-0.734972	-2.80636
LBX1	-1.18828	-1.49514	0.174997	-0.43738
FAM46A	0.530731	1.58119	0.38025	2.10642
SIPA1L1	-0.447292	-1.99542	-0.443852	-1.58015
DHCR24	-0.191307	1.04831	-0.123292	0.976039
BF346224	0.257115	1.46898	1.14439	1.35215
PLCE1	-1.0575	-1.17862	-0.195141	-1.21213
A_33_P3233953	0.470154	1.00485	0.199304	1.03398
HLA-DPA1	-0.0704145	3.22627	-0.212035	3.0962
NCF2	-0.205094	2.84088	-0.0671174	2.22745
CEBPA	0.00711016	2.82592	0.0895377	2.75179
TMEM204	-0.496414	-2.11322	-0.456819	-1.99315
LOC100507169	0.330186	-1.19584	0.125877	-0.830178
CARD10	0.43317	-3.5161	-0.474864	-1.76608
RGAG4	0.605376	0.905318	0.232797	1.27755
CDK20	-0.356846	-0.747647	-0.26537	-1.07707
ADAM23	1.11456	-0.413879	0.00947487	0.0471938
C9orf24	0.175918	1.18399	-0.14924	0.427669
RPS13	-0.0604616	0.58857	0.28904	1.12495
A_33_P3410019	0.433983	0.434684	0.283486	1.14831
ZFHX3	0.241785	-1.31493	0.315108	-1.06471
LLGL2	0.257107	1.42379	-0.0223937	1.17483
FAM50A	-0.56499	-1.76837	-0.369659	-1.34993
GBA	-0.997773	-1.31237	-0.707347	-0.917247
TGFBR2	-0.287583	-1.65956	-0.566765	-0.819988
P2RY14	-0.0115379	1.97511	0.0577518	2.14663
PTPRB	2.17189	0.0218411	-0.0478575	0.621621
MTO1	-0.0865501	0.661213	0.086582	1.04888
ARHGEF10L	0.343352	-1.30646	-0.133407	-1.45297
MXD1	0.266277	1.46621	0.132041	1.45932
YKT6	-0.757964	-1.018	-0.223482	-0.578062
C18orf23	-1.12998	-1.26712	0.00282414	-0.348597
LOC400128	-1.17947	-1.43654	-0.250273	-0.528422
ITGA6	1.16374	0.496989	0.0152214	0.684329
C3	-1.63929	-1.10143	-1.28529	-1.21846
A_33_P3401146	1.15907	1.54025	0.162531	0.435467
AIF1	0.121721	1.37359	-0.0396851	1.26033
CRBN	0.397816	1.60405	0.257633	1.36628
GNA15	-0.0627769	1.32354	-0.0100993	2.21676
RHOU	0.0236475	1.01564	-0.0250914	0.754459
SLC4A11	-0.00691459	-1.73769	-0.567675	0.105724
TM4SF18	1.96288	-0.127117	0.0246253	0.791215
LRRN3	-1.04353	-3.38638	-0.544229	-3.40822
KCNH2	0.0983519	1.78473	0.016677	0.961841
SCG5	-0.253422	-2.84576	0.0768454	-2.797
GAL	1.56485	0.834909	-0.0942663	0.606614
FGL2	-0.0913249	2.08944	-0.0348796	1.75904
ENST00000487412	-0.949872	-1.88412	-0.859707	-1.48426
A_24_P323635	0.14941	1.00294	0.255079	1.09841
ATP1B1	0.214457	-1.03994	-0.00399886	-0.934127
TIFAB	-0.134261	2.74401	-0.0725744	2.44025
FAM129B	0.00822025	-1.66432	-0.543425	-1.67097
PAFAH1B3	0.484147	1.46289	0.44794	0.92086
FAM198B	1.99446	-0.215891	-0.0265526	1.52939
ENST00000344135	-0.157069	-1.16898	-0.167308	-0.764918
FAM43A	4.64905	1.76842	0.246676	3.0718
SLC26A6	-1.07395	0.252572	-0.346596	0.327335
TSHZ3	0.608703	-1.74299	0.414306	-2.02743
BRI3	0.0722374	-1.34691	-0.0662929	-1.19761
ENST00000426173	-0.415386	-1.44616	-0.390597	-0.59061
ACP5	-1.01607	0.0240191	-0.797708	-0.805197
FAM69A	-0.461532	-0.912376	-0.148607	-1.02803
ANXA2	-0.287123	-2.1338	-0.271698	-1.32303
LANCL3	0.510077	0.906394	0.512117	1.00173
C7orf50	-1.153	-1.32844	-0.803234	-1.32021
USP20	-0.524431	0.658088	-0.120508	1.30134
ENST00000447323	0.0866009	1.23896	-0.0373138	0.647776
FGR	2.25438	1.97167	-0.19935	2.15063
CD70	0.522356	-2.36974	-0.4701	0.810772
LOC202781	2.1067	0.523773	0.403022	1.46197
ICAM3	0.175248	2.23106	0.93318	2.40811
NDUFV3	-0.25846	-1.01556	0.119078	-0.551734
CSNK1A1	2.13753	1.30225	0.912378	0.808231
PTGES3	-0.17159	-0.533831	-0.512111	-1.09083
WASF1	0.474353	1.27965	0.538805	1.65119
CREB3	-0.496647	-1.03297	-0.395934	-0.76113
SRSF8	0.410014	0.98069	0.383902	1.00925
TUBB3	0.963263	-3.30788	0.378789	-1.77606
SNX21	0.0595029	-1.21096	0.0250178	-1.016
BHLHE40	1.0337	0.811962	0.26042	1.02426
LOC388796	-0.530755	-1.06401	-0.511306	-0.888823
STAR	0.00825647	3.9	-0.134227	3.25143
RPS3A	-0.215488	0.799865	0.210501	1.39947
SIRPA	1.29824	1.27151	0.323588	1.35593
MID1IP1	-0.353697	0.891023	-1.03853	0.281463
MANBA	0.154903	1.09301	0.10807	1.27982
MYF6	-0.664008	-1.7438	-0.631332	-1.99241
LOC730755	-0.526063	-2.02803	-0.0809882	-2.28201
CCDC86	-0.235446	-1.20093	-0.718698	-1.58527
GFPT2	-0.740622	-2.88742	-0.947158	-2.67127
LOC553137	2.29067	1.9652	1.35793	0.500603
CYR61	-0.265656	-4.11818	-0.176871	-1.17262
OOEP	0.0272426	-1.66096	-0.0566901	-1.75741
GNPDA2	-0.21849	-1.11583	0.11714	-0.969945
RFX8	-1.17741	-0.505668	-0.7841	-0.509322
PTPN22	0.000777412	1.05825	-0.165019	1.27078
LOC650794	0.6275	0.748699	0.290161	2.88758
ARHGAP10	-0.253251	-1.20646	-0.114295	-0.650022
GALE	-1.24882	-1.76475	-0.92193	-1.59471
EFNB1	0.10479	-1.0046	-0.800296	0.284538
SEC14L1	0.104763	-1.5005	-0.2421	-0.694699
MYO5A	1.00763	-0.1029	0.415469	0.0492655
BX099599	1.55851	0.165632	0.716292	0.633382
SUV420H2	0.601082	2.15947	0.30217	1.85223
G0S2	-0.952148	-3.68584	-2.05638	-3.67727
CDC20	-0.83372	-0.650843	-0.535822	-1.42042
DNAL1	0.319567	-1.56575	0.607567	-1.41442
PEA15	-0.429492	-1.12886	-0.308739	-0.59839
TNFRSF4	-0.0975152	1.08072	-0.0419512	0.619171
CYP2U1	-0.0493495	-1.40727	-0.0754384	-1.39857
STARD4	0.46995	1.10566	0.145249	1.35575
TRAPPC2	0.821006	1.42373	0.569031	1.23369
CTSL1	-0.746544	-4.1014	-0.908867	-2.82806
PACS2	0.72775	1.27501	-0.220711	0.653846
AMZ2	-0.682391	-1.34279	-0.272087	-0.659867
HIVEP2	-0.337649	-1.34876	0.0575847	-0.79344
FAM124B	1.40592	1.19507	0.13509	0.672956
ERCC6	-0.0837919	-1.17092	-0.244186	-1.13669
TAL1	0.732249	2.13365	0.00234795	1.31614
CNN1	-0.36252	-3.06584	-0.19039	-2.91454
SLC20A1	0.562808	-1.4999	0.112968	-1.32676
DICER1	0.469955	1.16488	0.532997	0.984021
RILPL2	0.0444141	1.3421	-0.353274	1.00173
SGK1	1.59309	-2.34173	0.213338	-0.108381
CCNG1	0.727266	0.855035	0.303811	1.27237
RHOF	0.897113	2.64596	2.10868	2.22327
LOC201477	0.0220219	0.570371	-0.0263753	1.00352
TFEC	1.29053	1.8477	-0.0144807	1.95194
ITGA5	0.510895	-2.37211	0.137176	-1.04392
ENST00000424436	0.718014	1.77642	0.545243	0.487346
SH3RF1	0.30269	-1.6512	0.113604	-1.31072
RIMBP3	0.506435	1.21158	0.276092	0.558833
ZCCHC10	0.471673	1.17835	0.355928	0.866092
LAMA1	-0.526503	-2.66462	0.137146	-2.71963
SRD5A1	1.04141	0.295964	0.252129	-0.185004
TEAD1	-0.42356	-2.16142	0.434241	-1.93508
HRH1	0.265528	-1.30707	0.0228177	-1.18055
RSF1	1.56589	0.452738	1.23259	1.70633
VWCE	-0.0829939	0.440535	-0.422228	1.97353
DLX6	0.422381	-1.09355	0.597306	-1.12795
STOM	0.751078	1.35001	0.259443	1.49795
ATP6V0C	-0.358564	-1.07639	0.0577056	-1.02538
LAMP1	1.02033	-0.355055	0.673166	-0.163078
RPL9	0.309116	1.02623	0.567982	1.04048
C20orf20	0.12166	-1.19277	0.199449	-1.07008
TRIP6	-0.802526	-1.76604	-0.693984	-1.07723
LOC286161	0.159652	1.14976	0.065377	1.19017
PLEKHO1	1.05382	0.392603	0.193317	0.426517
TYMP	-1.27408	-1.1707	0.333857	-0.18503
CCDC117	-0.0213354	0.797047	0.402532	1.08671
CPNE8	0.102678	0.62892	0.0118292	1.06936
FARS2	-0.978608	-0.700186	-1.10951	-0.589393
ENST00000424252	2.33256	3.08112	0.437197	2.79779
MAN2C1	-1.20728	-0.292738	-0.706781	0.256879
LOC100288911	0.775151	-2.02794	0.266359	-1.36094
C13orf15	2.01766	1.6288	0.0111279	1.84926
WDFY4	1.54537	1.63799	-0.00749175	1.54041
PAM	0.736586	-1.17946	0.290386	-0.927616
GNAI2	1.22592	0.088668	0.784759	-0.081604
A_33_P3407626	1.105	0.071557	0.0246253	0.350214
TWIST1	0.0290633	-1.1019	0.374478	-1.07993
TMSB15B	0.885528	1.52295	0.817876	1.55312
APBB1IP	-0.248832	1.37111	-0.0333246	1.29526
LOC340508	-0.149906	-1.34377	-0.30536	-1.56136
GNG10	0.503047	-0.865857	-0.021567	-1.31997
CLEC11A	0.296054	1.10776	-0.1907	0.614417
CCL4	2.19421	0.520967	-0.0321421	1.82073
ALOX5AP	0.00396894	2.51843	-0.126919	2.42432
ENST00000429284	-0.0195855	-1.30695	-0.0953467	-1.35992
GNPAT	0.429831	1.19616	0.273189	1.41048
FSD1	-0.565768	-1.28586	-0.115457	-1.0351
TIE1	1.00893	-0.280915	-0.389279	0.423683
C3orf14	-0.119091	-1.81551	0.309986	-1.72928
A_33_P3321923	-1.05644	-0.935039	-0.4956	-0.386095
MGAT2	0.865738	1.17688	0.252021	0.808718
RNF130	0.410768	2.79586	0.00883526	2.38536
WDR45L	-0.186496	-1.32315	-0.529282	-1.31188
C2CD4B	1.98658	0.297492	-0.0784246	0.704604
SIK3	0.605339	1.14182	0.0830752	0.603754
FAM126B	0.180074	1.01276	0.515752	1.16379
YIF1B	0.743669	1.78172	0.209707	0.687856
SELM	-0.189503	-2.76236	0.595314	-2.48492
EMR3	-0.0334649	1.26603	0.0640404	0.181331
B3GALT4	0.455316	1.69467	-0.112182	1.12726
OXER1	-0.593005	1.91962	-0.12783	1.70875
FXC1	0.635016	1.32977	0.413189	0.908735
PFKM	-0.014788	-1.32378	-0.0671055	-1.03753
MPEG1	0.00227713	1.10738	-0.0478788	0.857266
DUSP5	-0.588654	-1.58385	-0.236903	-1.34743
FADS1	0.42139	2.27827	-0.161153	2.1469
HSD17B11	0.150055	1.98243	0.36878	1.8453
PLXNA1	0.297585	-2.33587	-0.5307	-1.81199
KLF13	0.523693	1.39667	-0.549191	0.882601
LUC7L2	0.636034	1.43072	0.634947	1.33081
NETO2	-0.0302551	-1.31468	-0.105985	-1.63496
KLHL24	0.553134	1.17904	0.107876	1.19283
CDKN1A	0.192795	-0.502732	0.207203	1.0784
OCRL	-0.285346	-1.16281	-0.411644	-0.98063
PTN	-0.0157568	-1.08435	0.472298	-1.31332
TIMP4	-0.551765	-1.37158	-0.164852	-1.42316
GPAM	-0.669855	-2.44268	-0.341126	-2.43137
DCP_22_7	2.28097	1.82482	2.43225	2.15391
CST7	0.0110008	1.58403	-0.033802	1.87054
AKAP17A	0.635199	1.29379	-0.50626	0.845524
ATP8A1	0.792024	3.02185	-0.0190137	2.71216
C14orf156	-0.842597	-1.18036	-0.263767	-1.06878
A_33_P3256660	1.19692	0.795699	0.584772	0.199223
A_33_P3277805	-0.642528	-1.06705	0.152916	-0.312307
HOXC8	-0.0501198	-1.31552	0.357747	-1.26489
COPA	1.03296	0.558205	0.44449	0.25605
ELP4	0.0913135	1.00748	0.125751	0.869303
LILRB2	-0.104359	1.56697	-0.0837072	1.02304
SCD	1.99623	4.60628	0.474145	3.81835
TMX4	0.417313	1.18564	0.324306	0.801196
CDA	-1.09515	-1.25945	-0.199722	-1.34103
GTSE1	-1.13351	-0.5507	-0.434063	-0.667457
ENST00000381679	1.59186	0.774635	1.20714	0.665064
CDKN2D	0.690265	1.85915	-0.00702806	1.1138
BOD1	0.207596	-1.30058	0.400727	-0.893343
RNASE2	0.0945793	4.3256	-0.0477921	4.1302
RBMS1	-0.12246	-1.07782	-0.124358	-0.90742
GRK5	1.06703	1.92061	1.55921	1.91654
SLC1A6	0.94245	1.58734	0.0644304	0.346905
B3GALT6	0.127274	1.08814	-0.468372	0.465564
METTL7A	0.7524	3.0156	0.181147	4.49467
TMEM199	-0.690368	-1.2061	-0.602394	-1.03374
BATF3	-0.809692	-1.07114	-0.357413	-1.40295
C11orf10	0.13913	1.16198	0.241685	1.02633
ZNF385A	-0.0499523	0.748714	0.0118384	1.45648
ABHD14A	0.175943	1.15826	-0.0818693	0.665345
ATOX1	-0.285959	-1.37693	-0.011162	-1.08528
ADAMTS18	1.30905	-0.109969	-0.0244827	0.405898
ZNRF1	0.140795	1.1473	0.0314936	0.988397
SEC22B	2.16259	0.735256	0.938591	0.267175
BAMBI	0.99253	-1.58274	0.466341	-1.34499
C8orf31	-0.144566	-1.50397	0.00969795	-1.47964
AK091931	-0.29034	0.921196	0.248065	1.30857
ADRM1	-0.939766	-1.22481	-0.548206	-0.878404
EPX	-0.0532886	2.38729	-0.020122	2.77656
MMP10	1.82746	0.045724	0.0165701	0.454227
ABI3	1.18465	0.353813	-0.254583	0.617061
THBD	0.398188	-2.21274	-0.543758	-1.24545
ARAP2	0.212368	1.08636	0.0324255	1.17289
C12orf35	0.202642	1.3114	0.201851	1.28486
RNF26	-0.324754	-0.251759	-0.487	-1.02102
GPR124	1.13739	-0.602911	0.551631	-0.452135
SOX4	2.51209	3.0094	0.248266	1.73718
A_24_P212565	-1.14552	-0.832695	-0.770623	-0.407132
RAGE	-1.21258	-2.90179	-0.812388	-2.77432
EXOSC9	-0.042603	-1.11612	0.0992424	-0.988029
INADL	0.910409	1.00156	0.130793	1.04639
RHPN1	-0.0803863	2.36592	-0.724417	1.69926
ENST00000380188	1.2024	2.6936	2.99552	2.59843
RTN4	0.300524	-1.73867	0.313098	-1.67987
USP33	-0.541664	-1.32723	-0.158466	-1.05816
APP	1.11468	-0.819249	0.86324	-0.209282
FNBP1	0.265038	2.01381	0.454115	1.97449
KLHL21	0.64173	-0.965876	-0.144592	-1.13802
WASL	0.204926	-1.58051	0.0616505	-1.41283
LOC728392	0.750864	-2.33398	0.55124	-1.90415
IL11	0.00392784	-2.80626	-0.0433707	-2.75318
ALPK3	2.32232	-0.181697	-0.077871	0.688781
LEPREL2	0.550399	-2.68931	0.0569062	-1.68517
TMEM88	1.1541	0.122264	-0.182858	0.636752
MMP2	0.877262	-1.05568	0.180149	-0.8549
MAPRE2	0.6943	0.723098	0.495184	1.01748
C1orf93	-0.0779123	-0.754118	-0.467852	-1.01923
ARHGAP6	-0.0554754	1.00702	0.0442183	0.941161
LIMS1	1.35858	1.02275	1.01204	1.01319
TAGLN	-0.662724	-1.48859	-0.159347	-1.33425
RNF125	-0.104905	2.34441	0.00193709	2.2907
CLASRP	-0.474402	0.525071	-0.453297	1.02348
KIF3B	-0.250501	-1.21168	0.0539006	-0.732492
LOC100132764	2.10314	1.14057	0.113114	1.28711
OSBPL10	0.457579	-2.62391	0.137181	-1.97508
HYAL2	1.765	-0.729504	0.407396	0.0203717
GDF15	0.302873	-4.953	0.0880052	1.39408
WDR54	-0.836687	-1.303	-0.132933	-1.13496
PKP2	0.612105	1.6718	-0.0320584	1.52063
SEMA5A	-0.238871	-0.993857	0.0639896	-1.01784
GCA	0.0422081	2.10748	-0.134991	2.09452
COX5A	1.00505	1.17544	0.430329	0.547022
ENST00000371958	0.193377	0.311298	0.0526128	1.15114
ADA	0.638017	2.25634	-0.0325204	2.94079
VAX2	0.553876	-2.11991	0.461634	-1.95405
AMPD2	-1.12977	-0.0967287	-0.733927	0.00574416
RBP4	-0.626844	-2.02861	-0.095309	-1.8966
GLIS1	0.614811	-2.56341	0.161919	-2.51278
TAF15	0.55729	0.206545	1.36329	0.658376
ANTXR1	0.0410164	-1.89307	0.324975	-1.90453
ENST00000468565	0.237068	-2.91736	-0.563513	-1.21443
STXBP1	2.89414	1.80605	2.54646	0.954185
SAMSN1	0.462422	3.20574	-0.0785185	3.19062
ENST00000507936	-0.0187369	1.36753	-0.242423	1.59613
RPS5	0.224079	1.31941	0.579709	1.47202
PTPRM	-0.0313447	-1.10991	0.1024	-0.844314
PILRA	-0.927261	0.541408	-0.498425	1.11149
SREBF2	-0.234099	1.25668	-0.0722575	1.45238
IL10RA	0.396212	3.13779	0.0508927	3.08271
EHD2	0.727703	-1.82756	0.431015	-0.810308
TSPAN5	0.134323	-2.46462	0.195284	-1.95063
S100P	-0.339006	2.18243	-0.14411	2.26588
ENST00000444348	0.114906	3.09142	-0.089474	2.28606
GADD45B	0.474223	-2.45881	-0.0306812	-1.33887
PPAP2B	0.633969	-2.75519	0.501258	-1.55321
TMEM212	0.177452	0.799788	-0.0155653	1.09328
BZRAP1	0.195619	2.06168	0.0605793	1.85387
CCL20	-1.67857	-1.96495	-1.49942	-1.99062
DEF6	0.169022	1.76982	0.0920747	1.64305
PTGS1	0.164269	1.25757	0.0589249	1.01195
LY75	0.31693	1.57575	-0.0253325	1.51727
A_33_P3325011	-0.017976	0.992305	0.404608	1.26687
LOC100508844	1.14593	0.837025	0.764631	0.742143
C22orf33	1.7596	2.34863	1.14939	3.56785
RIT1	1.097	0.308455	0.655958	0.816689
CA2	0.0809441	1.76863	0.0104861	1.7067
PRSS21	0.166206	1.01768	0.0136456	0.940287
PLOD3	-0.349712	-1.24855	-0.108622	-0.755374
GAPDH	-0.955539	-1.04102	-0.113486	-0.427077
PTGER3	0.0466955	1.43482	-0.00785896	0.939598
LOC643008	-0.0309813	1.06233	-0.102309	0.761448
ARHGAP15	-0.0339062	2.18257	-0.0450154	1.96062
SFTA1P	-1.25208	-1.57094	0.143891	-0.380219
PPOX	-0.43053	1.00848	-0.364668	0.411492
DNAJB9	0.366071	1.487	0.390098	1.4412
PRPS1	-1.07274	0.145898	-0.704532	0.0998982
KIAA0408	-0.418884	-1.14798	-0.060271	-1.1686
ENST00000355681	-0.0381282	1.02691	-0.156098	0.946235
RPL7L1	-1.05925	-1.53649	-0.427464	-1.21068
UNCX	-0.969514	-1.31826	0.072936	-0.350063
IKBKB	-0.131412	1.02772	-0.527504	1.05335
HOOK2	-1.07821	-0.1029	-0.640095	0.00867011
GCHFR	0.0659699	1.55533	0.0366211	0.914331
KANK2	-0.163903	-1.80565	0.170223	-1.73417
PTPRCAP	0.119579	1.05159	-0.0942981	0.842017
CGNL1	3.33581	-0.46911	-0.0580872	1.40272
APOC1	-0.284112	1.95374	-0.229826	1.05061
S100A13	0.649564	-3.66759	0.572857	-2.31233
PGF	1.67742	-2.89575	0.554394	0.482378
MLLT3	0.136666	1.41234	0.0661113	0.931775
FGD2	1.64029	1.64555	1.42079	0.532828
TROAP	-0.581237	-0.628756	-0.761237	-1.15773
LOC100128822	0.951015	1.66961	0.21713	1.14657
CD9	2.2198	-0.0679275	0.00308894	0.953639
RSBN1L	0.132478	1.21149	0.493633	1.09498
CR2	1.26236	0.347663	0.0121819	0.615771
C15orf54	1.89175	-0.269386	-0.105956	0.145564
METTL11A	-0.901123	-1.79941	-0.261284	-1.68256
TFPI2	0.294992	-7.13921	-0.0489938	-4.38738
FAM117A	-0.310226	2.15449	-0.375496	2.53173
ABCF1	-0.933073	-1.09759	-0.461519	-0.791986
SNHG6	-0.0479919	1.42541	0.193481	1.44187
KCNE1L	-0.311247	1.93627	-0.414412	1.02888
DYNC1H1	-0.548037	-1.57842	-0.0977705	-0.617794
AURKA	-1.02705	-0.922323	-0.884773	-1.25842
XM_001722350	-0.234158	-0.748791	-0.22024	-1.0248
KIAA1191	-0.260062	-1.76111	-0.358963	-1.48575
HSPA4	-0.192536	-1.0616	0.291479	-0.911813
SPHK1	-0.00369125	-3.7342	-0.0851632	-2.42336
A_33_P3241184	1.90961	0.540605	1.29	0.279511
TTYH3	0.62837	0.177561	0.161793	1.14389
PGAM1	-0.403561	-1.02981	-0.0838371	-0.657354
PLS3	1.31917	-2.55729	0.89774	-0.765344
SPRY2	0.954564	-0.828902	1.25744	-0.540695
MYCT1	1.71061	0.415046	0.0386863	1.08799
FAM107A	1.35585	-0.00295645	-0.102285	0.572503
AK4	1.05409	0.0363846	1.02495	-0.170034
SCHIP1	1.03939	1.04643	-0.0115837	2.95346
ALCAM	-0.371578	-2.0097	0.179497	-1.58247
IL1RN	-0.0852006	1.11273	0.00274389	0.886813
IL15	-0.337616	-1.63282	-0.487296	-1.4519
GIMAP1	2.4906	1.19763	-0.0245007	1.1
CPA3	0.22692	4.22259	0.0619003	4.259
MYB	0.463346	2.97788	0.218608	2.46548
GSTM2P1	2.45333	1.36719	1.64466	1.36443
FAM117B	0.346279	1.70627	0.282322	1.32339
NANOS3	0.577428	1.29601	0.0581224	0.727102
ATP1A1	-1.46108	-1.24832	-0.948472	-0.589061
MEX3B	0.446025	1.44726	0.0781359	1.80288
ARHGAP27	0.46502	2.00939	-0.880568	1.90422
RNF144B	1.30206	0.489366	-0.165868	0.535338
C8orf82	0.59536	1.24483	0.137187	0.597616
CHD3	0.675744	1.06006	0.168991	0.717913
TMED2	2.10572	1.0873	0.87478	0.680001
ESAM	1.66331	0.284707	-0.0524091	0.790639
TMEM136	-0.0969119	-1.57504	0.00557797	-1.41256
PHGDH	-1.03087	0.331546	-0.217884	0.482032
NFKBIL1	-0.834637	-1.06032	-0.19055	-0.390954
RNASET2	-0.0447449	1.89734	0.106051	1.79548
TCF15	2.50149	3.5977	0.83708	2.15448
PHAX	-0.226764	-1.18808	-0.0407317	-0.709157
LOC729799	-0.137118	-1.04965	-0.0491326	-0.55543
IL4I1	1.30908	1.18603	0.846465	1.37545
DHX58	-0.111861	1.37616	-0.579793	0.945902
ENST00000380218	2.30742	1.26731	-0.0383025	1.65254
ENST00000484097	0.893425	-2.98394	0.587509	-2.87477
PDLIM5	0.0571041	-1.07969	0.136116	-0.738794
LILRB3	-0.128644	1.25507	-0.0208231	0.801337
MTCH1	-0.958474	-2.40305	-1.08179	-1.65705
EDA2R	-0.258481	-0.383306	-0.127158	1.00982
ADAMTS14	0.141629	0.512974	0.0496797	1.01334
PLEK	1.35495	3.57866	-0.0179034	3.7401
ADD3	0.00848083	0.764603	0.244414	1.01323
GPR161	-0.385125	-1.14607	-0.299463	-0.66044
NR1H3	-1.04634	0.351511	-0.5462	0.343068
BMPR1A	0.17673	-1.25997	0.421994	-1.15908
TST	-0.0325059	1.18687	0.120947	0.815184
B9D1	-0.266189	-1.41292	0.132278	-1.4788
LOC100131699	0.676056	1.16963	0.2987	1.04698
C15orf23	-0.373322	-0.848036	-0.642162	-1.44904
AZIN1	0.541823	1.03699	0.127061	0.788181
CDC34	-1.11191	-1.08143	-0.917765	-0.860224
PMM1	-0.578816	-1.18428	0.0705404	-1.00784
ITGA3	-0.853846	-2.15931	-0.00300587	-1.97289
PPP2R3A	0.392273	-1.81561	0.750307	-1.58756
ENST00000393933	1.43539	3.3551	1.0324	3.11745
ATAD2B	0.490549	1.82549	0.577828	1.98539
GLG1	-0.35656	-1.14474	-0.271276	-0.888775
SERF2	0.0975114	0.890026	1.21236	1.00961
SESN2	-0.211821	-0.351179	0.0204834	1.34976
SP4	0.516311	1.1327	0.365024	0.977123
AFAP1L1	0.133669	-2.49812	-0.0368664	-1.63942
SORL1	1.56501	3.35125	0.0354666	3.84274
ZNF862	0.32565	1.95542	0.107209	1.7436
A_33_P3412438	-0.00306881	0.622182	-0.0371054	1.01465
LOC399959	0.736674	-3.17281	0.247229	-2.40339
ARAP3	0.0694185	-2.08304	-0.988772	-0.614296
IDI1	0.21214	1.46206	-0.021498	1.44421
A_24_P280897	0.106445	1.15208	0.332097	1.03396
PABPC1L	-1.01929	-0.129639	-0.460754	0.000713128
GYPC	-1.10984	0.838859	-0.538951	0.983815
PBX4	0.425133	-1.53264	-0.029964	-1.55938
RPS27L	0.134635	-0.767391	-0.0092549	1.22159
RPS6KA1	-0.535273	0.658053	0.000924422	1.33279
NRP1	0.203236	-2.76653	0.389553	-1.9299
SYNC	0.0209231	-1.36959	0.00455926	-1.13095
TRPM2	-0.0328696	1.26153	-0.0450771	0.917433
SIGLEC14	0.0378811	1.30519	0.0343077	1.78718
PTPRO	3.05123	1.5641	0.15239	1.44742
HNRNPA1L2	0.275736	0.830463	0.39024	1.0146
CXCL5	-1.2767	-3.57425	-1.00647	-3.12832
UBA7	-0.51976	1.39912	-0.170981	1.55998
DRAM1	-0.0308636	0.178354	-0.713674	1.8452
SGSM3	-1.09482	-0.167667	-0.515367	-0.0626143
ZNF446	0.900388	1.17836	0.284334	1.02188
TAF1C	-0.583627	-0.0331533	-1.05877	-0.169013
LY86	0.514031	3.26126	-0.0169174	2.80245
LASS1	0.42709	-1.28978	-0.224883	-1.22612
RGS16	0.119242	0.536425	-0.110554	1.81181
A_33_P3352085	1.52738	1.44599	0.247613	1.31923
MXRA7	-0.0761259	-1.44101	-0.104793	-1.04253
LY6G5B	1.03655	1.54587	1.93918	1.53622
RFWD3	-1.43838	-0.661463	-0.908161	-0.307929
A_33_P3362601	0.528323	0.921904	1.04996	0.85406
EPS8	0.680667	-3.39837	0.391726	-3.1843
PPP2CB	0.234144	-1.06221	-0.364273	-0.92968
SNAR-A3	1.43336	-0.665541	1.27058	-1.5605
C12orf4	-0.235663	-1.22	-0.402012	-1.03129
ENST00000395707	0.615558	1.29287	0.180431	0.392475
PNMT	-0.0432864	1.60443	0.0124549	0.392004
MRPS2	-1.14686	-1.27154	-0.481612	-0.970863
TRIM22	0.740014	0.984906	-0.0611934	2.21446
ELF4	1.00452	0.908694	0.16767	0.374981
PRPF38B	0.782382	1.10282	0.408085	0.96161
CD302	0.0737287	1.44516	0.225577	1.29348
GOLGA8IP	-0.143047	1.0431	-0.13391	0.925374
ATP6V1A	-0.0247668	0.669328	0.310838	1.01868
MAP7	-0.0244797	1.28684	-0.0301461	0.7469
MS4A1	2.03484	-0.16401	-0.0283912	0.900424
KANK1	1.00184	0.535665	-0.16817	0.00299939
MAN1A1	-0.308547	1.3667	-0.326161	1.22769
S1PR1	2.11374	-0.0387088	0.000770503	0.638667
LOC100130169	1.44332	-0.0101792	0.386586	0.624329
TBC1D2	-0.105058	-1.62116	-0.690579	-1.24617
FBXO4	0.124935	1.18828	-0.0500388	0.727412
PFKP	-0.318467	-1.78425	-0.0478247	-1.30012
C1orf228	-0.0219284	1.36688	-0.0639208	1.61249
XIST	-0.00718024	5.16113	-0.00966731	5.464
AHSP	-0.109686	1.88933	-0.0490322	0.278833
ZFHX4	-0.636924	-1.2101	0.178485	-1.0226
ENST00000390323	0.626079	1.74273	-0.0226538	1.69416
FAM129A	-0.821589	0.890371	-0.538445	1.097
DACH1	0.651598	1.81426	0.00420651	1.79572
TSTD1	-0.204755	2.47059	-0.136262	2.04942
GALNTL1	-0.0752258	-1.52018	-0.114006	-1.15693
AK092835	0.057701	1.31588	-0.206272	1.74797
CDH11	0.460883	-1.95642	0.680405	-1.59287
JAK2	0.489425	1.15894	0.380644	0.91741
MT1B	-0.784854	-4.68684	0.555036	-3.38588
CREB3L4	-0.235136	1.15298	-0.144515	1.00136
GSTO2	-0.658245	-1.417	-0.245491	-1.26555
ARHGAP32	1.21303	1.91739	0.106842	1.85662
KIAA1967	1.07848	1.0288	0.666937	0.813775
TMED9	-1.10361	-0.524227	-1.46954	-0.231417
CPT1C	-0.708516	-2.01173	-0.194498	-1.71285
NES	1.5839	-0.499262	-0.066846	0.679841
SPI1	0.276825	1.07684	0.0274334	1.2445
ALKBH7	-0.140048	1.00155	0.139112	0.692741
HECW2	1.68691	-1.75445	-0.217731	-0.421485
BX114012	-0.0379486	-1.17777	-0.106646	-0.785792
LOC387647	0.137151	-1.01358	-0.163636	-0.915523
PRPF8	-1.08878	-0.396121	-0.201557	0.30886
A_33_P3289144	0.174952	-1.33068	-0.1358	-1.37613
ENST00000358041	1.17949	-0.577856	0.472583	-1.33055
HMMR	-0.926867	-0.57389	-1.24569	-1.63833
KPNA2	-0.474287	-1.30663	-0.289907	-1.77291
MGC13053	-1.24953	-0.527538	-0.260637	0.116232
PLK3	0.343779	-1.15787	-0.561987	0.842947
C19orf57	1.87117	1.0947	1.10986	0.97947
HGD	0.077263	2.08841	-0.00183937	2.05576
ENST00000414198	0.0550217	2.22064	-0.026129	1.49973
ENST00000396017	0.0564796	-1.28066	-0.209493	-1.31033
ALDH1A1	0.174692	1.28274	0.00200118	0.961942
LRP6	-0.122753	-1.51391	0.238164	-1.42026
PTPN3	-0.261306	-1.16306	0.0680618	-1.18063
ECT2	0.160659	-1.02705	0.298346	-1.3448
ANKRD62	0.544706	0.351384	1.63211	1.86136
GIMAP2	0.535817	1.44945	-0.206638	1.37543
F2RL1	1.63266	0.389535	-0.246061	0.540265
SRGAP2P1	-0.0838212	-1.06695	0.26044	-0.347711
HSPA5	0.798183	1.02728	0.176619	0.72276
EZR	-0.127382	-1.3573	-0.312652	-1.32495
[truncated: 1,196 more rows]
