# Supplementary material for: Bone Marrow Endothelial Cells Influence Function and Phenotype of Hematopoietic Stem and Progenitor Cells after Mixed Neutron/Gamma Radiation
Source: Int J Mol Sci. 2019 Apr 11;20(7):1795. doi: 10.3390/ijms20071795 (PMC6480930; doi:10.3390/ijms20071795)
Supplement: Supplementary file 1 [file ijms-20-01795-s001.zip › Supplementary Table 1.xlsx]

## Sheet: Sheet1
Supplementary Table 1
60 Common Genes Altered after Radiation (MF)
Gene	Gene Product
cav1	caveolin 1
LARP6	La-related protein 6
VWF	von Willebrand factor
PTX3	Pentraxin-related protein PTX3 also known as TNF-inducible gene 14 protein (TSG-14) i
CD69	CD69
APLN	Apelin
MMP1	matrix metalloproteinases
PLA2G16	phosopholipase A2
PPBP	pro-platelet basic protein (chemokine (C-X-C motif) ligand 7)
EFEMP1	EGF-containing fibulin-like extracellular matrix protein 1 is a protein
RND3	Rnd3
CXCR4	CXCL12 (SDF1) receptorMAPK1/MAPK3 activation
TPM2	Tropomyosin 2 (Beta
EPAS1	Endothelial PAS domain-containing protein 1 (EPAS1, also known as Hypoxia-inducible factor-2alpha (HIF-2alpha)
ACVRL1	activin A receptor type II-like 1
CLEC10A	C-Type Lectin Domain Family 10, Member A
NNMT	nicotinamide N-methyltransferase
MET	hepatocyte growth factor receptor
CDC42EP1	CDC42 Effector Protein (Rho GTPase Binding
PLAT	PLAT plasminogen activator, tissue
RGS5	Regulator Of G-Protein Signaling 5
MMRN1	carrier protein for platelet factor V
MT1L	Metallothionein 1L
GNG12	Guanine nucleotide-binding protein G(I)/G(S)/G(O) subunit gamma-12
IRF5	Interferon Regulatory Factor 5
GJC1	Gap Junction Protein, Gamma 1
STEAP1	Six Transmembrane Epithelial Antigen Of The Prostate 1
FAP	Fibroblast Activation Protein, Alpha
CXCL1	KC, Groa
CLDN11	claudin 11, OSP
PF4	Platelet Factor 4, oncostatin, CXCL4
AMOTL2	Angiomotin-like 2
BMX	BMX Non-Receptor Tyrosine Kinase
SRPX	Sushi-repeat-containing protein X-linked 1 (SRPX1)
COL6A1	(Collagen, Type VI, Alpha 1
CYR61	CYR61
CTSL1	cathepsin L
SCD	STEAROYL-CoA DESATURASE
RNASE2	Non-secretory ribonuclease
METTL7A	methyltransferase like 7A
GDF15	Growth differentiation factor 15
CPA3	Carboxypeptidase A3 (mast cell carboxypeptidase A
GREM1	gremlin 1
HMGCS1	3-hydroxy-3-methylglutaryl-CoA synthase 1
FSTL1	Follistatin-related protein 1
WNT5A	Wnt-5a
MT1E	metallothionein 1E
ERRFI1	ERBB Receptor Feedback Inhibitor 1
COL4A2	Collagen, Type IV, Alpha 2
RPS4Y1	40S ribosomal protein S4, Y isoform 1
ANGPTL4	Angiopoietin-like 4
FOXJ1	Forkhead Box J1
HTRA1	HtrA Serine Peptidase 1
FGD5	FYVE, RhoGEF And PH Domain Containing 5
NR2F2	Nuclear Receptor Subfamily 2, Group F, Member 2
PROCR	Protein C Receptor, Endothelial
BBC3	BCL2 Binding Component 3
SPARC	Secreted Protein, Acidic, Cysteine-Rich (Osteonectin
MT2A	Metallothionein 2A
SPINK2	Serine Peptidase Inhibitor, Kazal Type 2 (Acrosin-Trypsin Inhibitor)
